# Supplementary material for: Defense Responses in Two Ecotypes of Lotus japonicus against Non-Pathogenic Pseudomonas syringae
Source: PLoS One. 2013 Dec 11;8(12):e83199. doi: 10.1371/journal.pone.0083199 (PMC3859661; doi:10.1371/journal.pone.0083199)
Supplement: Table S1 — List of genes differentially regulated in MG-20 and Gifu B-129 under pathogenic conditions and those differentially expressed in mock-inoculated Gifu B-129 relative to mock-inoculated MG-20 . (XLS) [file pone.0083199.s001.xls]

## Sheet: MG20Pto-MG20Mock
Supplemental Table 1 - Genes differentially regulated in Lotus japonicus MG-20 following inoculation with Pto relative to mock-inoculated samples.
Mapman BIN name	Mapman subBIN name	Probeset ID	Gene description	Log2 Fold-Change	p value
1-Photosynthesis	PS.calvin cyle.aldolase	Ljwgs_045511.1_s_at	Proprietary Lotus japonicus similar to Q9SXX5: (Q9SXX5) PLASTIDIC ALDOLASEmoderately similar to ( 320)AT2G21330| Symbols: | fructose-bisphosphate aldolase | chr2:9135497-9137233 REVERSEmoderately similar to ( 334)ALFD_PEAnot assigned Glycolytic FBP_aldolase_I_a COG3588 FBP_aldolase_I	-2.226	0.000775297
1-Photosynthesis	PS.calvin cyle.aldolase	Ljwgs_060982.1_s_at	Proprietary Lotus japonicus similar to ALFC_PEA: (Q01516) FRUCTOSE-BISPHOSPHATE ALDOLASE 1, CHLOROPweakly similar to ( 166)AT2G21330| Symbols: | fructose-bisphosphate aldolase | chr2:9135497-9137233 REVERSEweakly similar to ( 171)ALFC_PEAnot assigned Glycolytic FBP_aldolase_I_a COG3588 FBP_aldolase_I PRK05377 FBP_aldolase_I_bact	-3.179	0.00138901
1-Photosynthesis	PS.calvin cyle.aldolase	Ljwgs_027928.1_s_at	Proprietary Lotus japonicus similar to ALFC_PEA: (Q01516) FRUCTOSE-BISPHOSPHATE ALDOLASE 1, CHLOROPweakly similar to ( 162)AT2G21330| Symbols: | fructose-bisphosphate aldolase | chr2:9135497-9137233 REVERSEweakly similar to ( 174)ALFC_PEAnot assigned Glycolytic FBP_aldolase_I_a COG3588 FBP_aldolase_I	-1.932	0.00235594
1-Photosynthesis	PS.calvin cyle.aldolase	Ljwgs_049894.1_s_at	Proprietary Lotus japonicus similar to Q9SXX4: (Q9SXX4) PLASTIDIC ALDOLASE NPALDP1moderately similar to ( 286)AT4G38970| Symbols: | fructose-bisphosphate aldolase, putative | chr4:18163763-18165653 REVERSEmoderately similar to ( 295)ALFC_PEAnot assigned Glycolytic FBP_aldolase_I_a COG3588 FBP_aldolase_I	-2.329	0.00345688
1-Photosynthesis	PS.calvin cyle.aldolase	Ljwgs_020609.1_s_at	Proprietary Lotus japonicus similar to Q9SXX5: (Q9SXX5) PLASTIDIC ALDOLASEvery weakly similar to (52.4)AT4G38970| Symbols: | fructose-bisphosphate aldolase, putative | chr4:18163763-18165653 REVERSEvery weakly similar to (59.3)ALFC_SPIOLFructose-bisphosphate aldolase, chloroplast precursor - Spinacia oleracea (Spinach)	-3.68	0.00359602
1-Photosynthesis	PS.calvin cyle.FBPase	Ljwgs_113554.1_at	Proprietary Lotus japonicus similar to Q9T2L3: (Q9T2L3) FRUCTOSE-1,6-BIPHOSPHATASE (EC 3.1.3.11)moderately similar to ( 287)AT3G54050| Symbols: | fructose-1,6-bisphosphatase, putative / D-fructose-1,6-bisphosphate 1-phosphohydrolase, putative / FBPase, putative | chr3:20027929-20029505 FORWARDmoderately similar to ( 292)F16P1_PEAFructose-1,6-bisphosphatase, chloroplast precursor - Pisum sativum (…	-2.992	0.000718995
1-Photosynthesis	PS.calvin cyle.FBPase	chr4.CM0100.17_at	Proprietary Lotus japonicus similar to At5g64380: fructose-bisphosphatase-like proteinhighly similar to ( 515)AT5G64380| Symbols: | fructose-1,6-bisphosphatase family protein | chr5:25758568-25760250 FORWARDmoderately similar to ( 258)F16P1_BRANAFructose-1,6-bisphosphatase, chloroplast precursor - Brassica napus (Rape)not assigned FBPase PRK09293 Fbp FBPase PRK12676	-2.691	0.000772385
1-Photosynthesis	PS.calvin cyle.FBPase	Ljwgs_035080.2_at	Proprietary Lotus japonicus similar to F16P_SOYBN: (Q42796) FRUCTOSE-1,6-BISPHOSPHATASE, CHLOROPLASweakly similar to ( 156)AT3G54050| Symbols: | fructose-1,6-bisphosphatase, putative / D-fructose-1,6-bisphosphate 1-phosphohydrolase, putative / FBPase, putative | chr3:20027929-20029505 FORWARDmoderately similar to ( 243)F16P1_SOYBNFructose-1,6-bisphosphatase, chloroplast precursor - Glycine max (S…	-3.671	0.00186521
1-Photosynthesis	PS.calvin cyle.GAP	chr1.CM0113.81_at	Proprietary Lotus japonicus similar to At1g42970: putative glyceraldehyde-3-phosphate dehydrogenase (At1g42970)highly similar to ( 684)AT1G42970| Symbols: GAPB | GAPB (GLYCERALDEHYDE-3-PHOSPHATE DEHYDROGENASE B SUBUNIT); glyceraldehyde-3-phosphate dehydrogenase | chr1:16129992-16132024 FORWARDhighly similar to ( 741)G3PB_PEAGlyceraldehyde-3-phosphate dehydrogenase B, chloroplast precursor - Pisum…	-1.98	0.000978018
1-Photosynthesis	PS.calvin cyle.GAP. glycolysis.glyceraldehyde 3-phosphate dehydrogenase	chr1.CM0222.6_at	Proprietary Lotus japonicus similar to At1g12900: glyceraldehyde 3-phosphate dehydrogenase A, cholorplast precursor, putativehighly similar to ( 613)AT1G12900| Symbols: GAPA-2 | GAPA-2 | chr1:4392632-4393745 REVERSEhighly similar to ( 648)G3PA_PEAGlyceraldehyde-3-phosphate dehydrogenase A, chloroplast precursor - Pisum sativum (Garden pea)not assigned PRK07403 GapA PRK07729 PRK08955 PRK08289 Gp_d…	-2.216	0.000785405
1-Photosynthesis	PS.calvin cyle.phosphoglycerate kinase	Ljwgs_047542.1_at	Proprietary Lotus japonicus similar to At3g12780: phosphoglycerate kinase like proteinweakly similar to ( 118)AT3G12780| Symbols: PGK1 | PGK1 (PHOSPHOGLYCERATE KINASE 1); phosphoglycerate kinase | chr3:4061134-4063147 REVERSEweakly similar to ( 122)PGKH_TOBACPhosphoglycerate kinase, chloroplast precursor - Nicotiana tabacum (Common tobacco)not assigned Phosphoglycerate_kinase pgk PGK Pgk	-1.537	0.000579623
1-Photosynthesis	PS.calvin cyle.phosphoglycerate kinase	Ljwgs_037126.2_at	Proprietary Lotus japonicus similar to At1g56190: phosphoglycerate kinase, putativeweakly similar to ( 109)AT3G12780| Symbols: PGK1 | PGK1 (PHOSPHOGLYCERATE KINASE 1); phosphoglycerate kinase | chr3:4061134-4063147 REVERSEweakly similar to ( 113)PGKH_TOBACPhosphoglycerate kinase, chloroplast precursor - Nicotiana tabacum (Common tobacco)not assigned pgk Pgk PGK Phosphoglycerate_kinase	-2.958	0.00250679
1-Photosynthesis	PS.calvin cyle.PRK	chr2.CM0020.27_at	Proprietary Lotus japonicus similar to At1g32060: phosphoribulokinase (EC 2.7.1.19) precursor like proteinhighly similar to ( 657)AT1G32060| Symbols: PRK | PRK (PHOSPHORIBULOKINASE); ATP binding / phosphoribulokinase/ protein binding | chr1:11532648-11534386 FORWARDhighly similar to ( 686)KPPR_MESCRPhosphoribulokinase, chloroplast precursor - Mesembryanthemum crystallinum (Common ice plant)not as…	-2.431	0.00113172
1-Photosynthesis	PS.calvin cyle.RPE	chr4.CM0087.79_at	Proprietary Lotus japonicus similar to RPE_SPIOL: (Q43157) RIBULOSE-PHOSPHATE 3-EPIMERASE PRECURSORmoderately similar to ( 465)AT5G61410| Symbols: EMB2728, RPE | RPE (EMBRYO DEFECTIVE 2728); ribulose-phosphate 3-epimerase | chr5:24701311-24703062 REVERSEmoderately similar to ( 473)RPE_SPIOLRibulose-phosphate 3-epimerase, chloroplast precursor - Spinacia oleracea (Spinach)not assigned PRK05581 RPE…	-2.452	0.000395606
1-Photosynthesis	PS.calvin cyle.rubisco interacting	Ljwgs_128883.1_at	Proprietary Lotus japonicus similar to At1g73110: unknown proteinvery weakly similar to (62.4)AT1G73110| Symbols: | ribulose bisphosphate carboxylase/oxygenase activase, putative / RuBisCO activase, putative | chr1:27498005-27500505 REVERSE	-2.389	0.000100509
1-Photosynthesis	PS.calvin cyle.rubisco interacting	Ljwgs_012487.2_at	Proprietary Lotus japonicus similar to At1g73110: unknown proteinweakly similar to ( 138)AT1G73110| Symbols: | ribulose bisphosphate carboxylase/oxygenase activase, putative / RuBisCO activase, putative | chr1:27498005-27500505 REVERSEnot assigned	-3.226	0.000703
1-Photosynthesis	PS.calvin cyle.rubisco interacting	Ljwgs_026224.1_at	Proprietary Lotus japonicus similar to Q43088: (Q43088) RIBULOSE-1,5 BISPHOSPHATE CARBOXYLASE LARGEmoderately similar to ( 379)AT1G14030| Symbols: | ribulose-1,5 bisphosphate carboxylase oxygenase large subunit N-methyltransferase, putative | chr1:4805490-4807437 REVERSEmoderately similar to ( 460)RBCMT_PEARibulose-1,5 bisphosphate carboxylase/oxygenase large subunit N-methyltransferase, chloropl…	-2.307	0.000731268
1-Photosynthesis	PS.calvin cyle.rubisco interacting	Ljwgs_017053.1_at	Proprietary Lotus japonicus similar to RCA_PHAAU: (O98997) RIBULOSE BISPHOSPHATE CARBOXYLASE/OXYGENhighly similar to ( 566)AT2G39730| Symbols: RCA | RCA (RUBISCO ACTIVASE) | chr2:16578252-16580423 REVERSEhighly similar to ( 606)RCA_PHAAURibulose bisphosphate carboxylase/oxygenase activase, chloroplast precursor - Phaseolus aureus (Mung bean) (Vigna radiata)not assigned not assigned AAA	-2.324	0.0010466
1-Photosynthesis	PS.calvin cyle.rubisco interacting	TM0499.5_s_at	Proprietary Lotus japonicus similar to At4g20120: hypothetical proteinvery weakly similar to (91.3)AT4G20130| Symbols: PTAC14 | PTAC14 (PLASTID TRANSCRIPTIONALLY ACTIVE14) | chr4:10878924-10881707 FORWARD	-1.595	0.00143591
1-Photosynthesis	PS.calvin cyle.rubisco interacting	Ljwgs_040132.1_at	Proprietary Lotus japonicus similar to RCA_PHAAU: (O98997) RIBULOSE BISPHOSPHATE CARBOXYLASE/OXYGENvery weakly similar to (52.0)RCA_PHAAURibulose bisphosphate carboxylase/oxygenase activase, chloroplast precursor - Phaseolus aureus (Mung bean) (Vigna radiata)	-3.228	0.00146452
1-Photosynthesis	PS.calvin cyle.rubisco interacting	Ljwgs_145831.1_at	Proprietary Lotus japonicus similar to At1g73110: unknown proteinvery weakly similar to (89.4)AT1G73110| Symbols: | ribulose bisphosphate carboxylase/oxygenase activase, putative / RuBisCO activase, putative | chr1:27498005-27500505 REVERSEvery weakly similar to (77.0)RCA1_TOBACRibulose bisphosphate carboxylase/oxygenase activase 1, chloroplast precursor - Nicotiana tabacum (Common tobacco)not as…	-2.972	0.00148464
1-Photosynthesis	PS.calvin cyle.rubisco interacting	chr6.TM0722.7_at	Proprietary Lotus japonicus similar to At4g20120: hypothetical proteinweakly similar to ( 133)AT4G20130| Symbols: PTAC14 | PTAC14 (PLASTID TRANSCRIPTIONALLY ACTIVE14) | chr4:10878924-10881707 FORWARD	-1.113	0.0033016
1-Photosynthesis	PS.calvin cyle.rubisco interacting	Ljwgs_019295.1_at	Proprietary Lotus japonicus similar to At4g20130: hypothetical proteinmoderately similar to ( 256)AT4G20130| Symbols: PTAC14 | PTAC14 (PLASTID TRANSCRIPTIONALLY ACTIVE14) | chr4:10878924-10881707 FORWARD	-1.56	0.00563222
1-Photosynthesis	PS.calvin cyle.rubisco interacting	Ljwgs_072412.1_at	Proprietary Lotus japonicus similar to RCA_MALDO: (Q40281) RIBULOSE BISPHOSPHATE CARBOXYLASE/OXYGENmoderately similar to ( 446)AT2G39730| Symbols: RCA | RCA (RUBISCO ACTIVASE) | chr2:16578252-16580423 REVERSEmoderately similar to ( 470)RCA_MALDORibulose bisphosphate carboxylase/oxygenase activase, chloroplast precursor - Malus domestica (Apple) (Malus sylvestris)not assigned AAA	-1.347	0.00563865
1-Photosynthesis	PS.calvin cyle.rubisco interacting	Ljwgs_049240.1.1_s_at	Proprietary Lotus japonicus similar to At4g20130: hypothetical proteinvery weakly similar to (63.5)AT4G20130| Symbols: PTAC14 | PTAC14 (PLASTID TRANSCRIPTIONALLY ACTIVE14) | chr4:10878924-10881707 FORWARD	-1.336	0.00723884
1-Photosynthesis	PS.calvin cyle.rubisco small subunit	chr1.TM0220.16_at	Proprietary Lotus japonicus similar to At5g38430: ribulose bisphosphate carboxylase small chain 1b precursor (RuBisCO small subunit 1b) (sp|P10796)moderately similar to ( 278)AT5G38430| Symbols: | ribulose bisphosphate carboxylase small chain 1B / RuBisCO small subunit 1B (RBCS-1B) (ATS1B) | chr5:15401580-15402385 REVERSEmoderately similar to ( 312)RBS3_PEARibulose bisphosphate carboxylase small …	-2.118	0.000289714
1-Photosynthesis	PS.calvin cyle.rubisco small subunit	Ljwgs_066906.1_at	Proprietary Lotus japonicus similar to At5g38410: ribulose bisphosphate carboxylase small chain 3b precursor (RuBisCO small subunit 3b) (sp|P10798)very weakly similar to (73.2)AT5G38410| Symbols: | ribulose-bisphosphate carboxylase | chr5:15394731-15395536 REVERSEvery weakly similar to (79.3)RBS1_SOYBNRibulose bisphosphate carboxylase small chain 1, chloroplast precursor - Glycine max (Soybean)	-2.634	0.000452266
1-Photosynthesis	PS.calvin cyle.seduheptulose bisphosphatase	Ljwgs_050358.1_at	Proprietary Lotus japonicus similar to S17P_SPIOL: (O20252) SEDOHEPTULOSE-1,7-BISPHOSPHATASE, CHLORweakly similar to ( 198)AT3G55800| Symbols: SBPASE | SBPASE (sedoheptulose-bisphosphatase); phosphoric ester hydrolase | chr3:20720619-20722400 FORWARDmoderately similar to ( 204)S17P_SPIOLSedoheptulose-1,7-bisphosphatase, chloroplast precursor - Spinacia oleracea (Spinach)not assigned FBPase FBPase…	-3.085	0.000853825
1-Photosynthesis	PS.calvin cyle.transketolase	chr5.CM0260.6_at	Proprietary Lotus japonicus similar to At3g60750: transketolase - like proteinnearly identical (1056)AT3G60750| Symbols: | transketolase, putative | chr3:22464979-22467799 FORWARDnearly identical (1071)TKTC_SOLTUTransketolase, chloroplast precursor - Solanum tuberosum (Potato)not assigned TktA PRK05899 PRK12753 PRK12754 Transketolase_N TPP_TK COG3959 Transket_pyr COG3958 Dxs PRK05444 PRK12571 PRK…	-3.045	0.00106433
1-Photosynthesis	PS.lightreaction.ATP synthase	chr1.TM0534.9_at	Proprietary Lotus japonicus similar to At4g32260: H+-transporting ATP synthase chain 9 - like proteinmoderately similar to ( 226)AT4G32260| Symbols: | ATP synthase family | chr4:15573865-15574592 REVERSEmoderately similar to ( 230)ATPX_SPIOLATP synthase B' chain, chloroplast precursor - Spinacia oleracea (Spinach)not assigned not assigned not assigned not assigned ATP-synt_B atpG PRK07353 PRK0847…	-2.012	0.000178877
1-Photosynthesis	PS.lightreaction.ATP synthase	Ljwgs_007659.1_s_at	Proprietary Lotus japonicus similar to At4g04640: ATPase gamma-subunit (AtpC1)highly similar to ( 522)AT4G04640| Symbols: ATPC1 | ATPC1 (ATP synthase gamma chain 1) | chr4:2350759-2351880 REVERSEhighly similar to ( 516)ATPG_TOBACATP synthase gamma chain, chloroplast precursor - Nicotiana tabacum (Common tobacco)not assigned ATP-synt PRK05621 AtpG	-3.622	0.00071707
1-Photosynthesis	PS.lightreaction.ATP synthase	Ljwgs_028054.1.2_at	Proprietary Lotus japonicus similar to At4g09650: H+-transporting ATP synthase-like proteinvery weakly similar to (59.7)AT4G09650| Symbols: | ATP synthase delta chain, chloroplast, putative / H(+)-transporting two-sector ATPase, delta (OSCP) subunit, putative | chr4:6100796-6101500 FORWARDvery weakly similar to (61.2)ATPD_TOBACATP synthase delta chain, chloroplast precursor - Nicotiana tabacum (C…	-1.679	0.00125814
1-Photosynthesis	PS.lightreaction.ATP synthase	Ljwgs_015583.2_at	Proprietary Lotus japonicus similar to At4g04640: ATPase gamma-subunit (AtpC1)highly similar to ( 508)AT4G04640| Symbols: ATPC1 | ATPC1 (ATP synthase gamma chain 1) | chr4:2350759-2351880 REVERSEmoderately similar to ( 499)ATPG_TOBACATP synthase gamma chain, chloroplast precursor - Nicotiana tabacum (Common tobacco)not assigned ATP-synt PRK05621 AtpG	-2.469	0.00152033
1-Photosynthesis	PS.lightreaction.cyclic electron flow-chlororespiration	Ljwgs_048388.1_at	Proprietary Lotus japonicus similar to At2g05620: unknown proteinvery weakly similar to (66.6)AT2G05620| Symbols: PGR5 | PGR5 (PROTON GRADIENT REGULATION 5) | chr2:2081201-2081684 REVERSE	-1.05	0.00495295
1-Photosynthesis	PS.lightreaction.cytochrome b6/f	Ljwgs_042237.1_s_at	Proprietary Lotus japonicus similar to UCRI_PEA: (P26291) CYTOCHROME B6-F COMPLEX IRON-SULFUR SUBUNvery weakly similar to ( 100)AT4G03280| Symbols: PGR1, PETC | PETC (PHOTOSYNTHETIC ELECTRON TRANSFER C) | chr4:1440462-1441717 FORWARDweakly similar to ( 136)UCRIA_PEACytochrome b6-f complex iron-sulfur subunit, chloroplast precursor - Pisum sativum (Garden pea)not assigned CytB6-F_Fe-S	-2.178	0.000355443
1-Photosynthesis	PS.lightreaction.cytochrome b6/f	chr1.TM0523.11_at	Proprietary Lotus japonicus similar to At2g26500: unknown proteinweakly similar to ( 104)AT2G26500| Symbols: | cytochrome b6f complex subunit (petM), putative | chr2:11277448-11277825 FORWARDvery weakly similar to (57.8)PETM_SPIOLCytochrome b6-f complex subunit 7 - Spinacia oleracea (Spinach)PetM	-2.319	0.00052731
1-Photosynthesis	PS.lightreaction.cytochrome b6/f	chr3.CM0711.1_at	Proprietary Lotus japonicus similar to UCRI_PEA: (P26291) CYTOCHROME B6-F COMPLEX IRON-SULFUR SUBUNmoderately similar to ( 338)AT4G03280| Symbols: PGR1, PETC | PETC (PHOTOSYNTHETIC ELECTRON TRANSFER C) | chr4:1440462-1441717 FORWARDmoderately similar to ( 392)UCRIA_PEACytochrome b6-f complex iron-sulfur subunit, chloroplast precursor - Pisum sativum (Garden pea)not assigned Rieske_cytochrome_b6f …	-1.425	0.000541637
1-Photosynthesis	PS.lightreaction.NADH DH	Ljwgs_035551.1_at	Proprietary Lotus japonicus similar to At1g74880: unknown proteinweakly similar to ( 160)AT1G74880| Symbols: NDH-O | NDH-O (NAD(P)H:PLASTOQUINONE DEHYDROGENASE COMPLEX SUBUNIT O) | chr1:28133773-28134681 REVERSE	-2.735	0.000220335
1-Photosynthesis	PS.lightreaction.NADH DH	chr2.CM0177.44_at	Proprietary Lotus japonicus similar to At4g37920: unknown proteinmoderately similar to ( 499)AT4G37920| Symbols: | similar to unknown protein [Arabidopsis thaliana] (TAIR:AT1G36320.1); similar to conserved hypothetical protein [Medicago truncatula] (GB:ABE84185.1) | chr4:17828532-17830311 REVERSE	-1.869	0.00656137
1-Photosynthesis	PS.lightreaction.other electron carrier (ox/red)	Ljwgs_049561.1_at	Proprietary Lotus japonicus similar to At5g45041: unknown proteinvery weakly similar to (73.9)AT5G45040| Symbols: | cytochrome c6 (ATC6) | chr5:18192793-18194078 REVERSE	-1.033	0.00473512
1-Photosynthesis	PS.lightreaction.other electron carrier (ox/red).ferredoxin	Ljwgs_059344.1_at	Proprietary Lotus japonicus similar to At2g27510: putative ferredoxinweakly similar to ( 155)AT2G27510| Symbols: ATFD3 | ATFD3 (FERREDOXIN 3); electron carrier | chr2:11765359-11765826 REVERSEweakly similar to ( 155)FER3_MAIZEFerredoxin-3, chloroplast precursor - Zea mays (Maize)petF fer2 Fer2 Fdx PRK07609 antC PRK05713	2.431	9.38978e-05
1-Photosynthesis	PS.lightreaction.other electron carrier (ox/red).ferredoxin	chr3.TM0745.3_at	Proprietary Lotus japonicus similar to At3g16250: putative 2Fe-2S iron-sulfur cluster proteinweakly similar to ( 104)AT3G16250| Symbols: | ferredoxin-related | chr3:5507097-5508326 REVERSE	-2.886	0.000739852
1-Photosynthesis	PS.lightreaction.other electron carrier (ox/red).ferredoxin	Ljwgs_025165.1_at	Proprietary Lotus japonicus similar to At4g32591: unknown proteinvery weakly similar to (75.1)AT4G32590| Symbols: | electron carrier | chr4:15721423-15722787 FORWARD	-2.063	0.000879599
1-Photosynthesis	PS.lightreaction.other electron carrier (ox/red).ferredoxin	chr1.CM0133.84_at	Proprietary Lotus japonicus similar to At1g02180: unknown proteinweakly similar to ( 141)AT1G02180| Symbols: | ferredoxin-related | chr1:413619-414505 REVERSE	-1.987	0.000893552
1-Photosynthesis	PS.lightreaction.other electron carrier (ox/red).ferredoxin	chr3.TM0745.31_at	Proprietary Lotus japonicus similar to At3g16250: putative 2Fe-2S iron-sulfur cluster proteinvery weakly similar to (85.1)AT3G16250| Symbols: | ferredoxin-related | chr3:5507097-5508326 REVERSE	-2.686	0.000896155
1-Photosynthesis	PS.lightreaction.other electron carrier (ox/red).ferredoxin	chr1.TM1703.11_at	Proprietary Lotus japonicus similar to At4g14890: ferredoxinweakly similar to ( 189)AT4G14890| Symbols: | ferredoxin family protein | chr4:8520882-8521346 FORWARDvery weakly similar to (85.9)FER2_RAPSAFerredoxin, root R-B2 - Raphanus sativus (Radish)petF fer2 PRK07609 Fer2 Fdx antC	-1.677	0.00147464
1-Photosynthesis	PS.lightreaction.other electron carrier (ox/red).ferredoxin	chr6.CM0885.6_at	Proprietary Lotus japonicus similar to At1g60950: ferrodoxin precursorweakly similar to ( 154)AT1G60950| Symbols: ATFD2, FED A | FED A (FERREDOXIN 2); electron carrier/ iron ion binding | chr1:22448230-22448676 FORWARDweakly similar to ( 171)FER1_MESCRFerredoxin-1, chloroplast precursor - Mesembryanthemum crystallinum (Common ice plant)petF fer2 Fer2 Fdx PRK07609 PRK05713 PRK10684	-1.367	0.00200574
1-Photosynthesis	PS.lightreaction.other electron carrier (ox/red).ferredoxin reductase	chr4.CM0119.57_at	Proprietary Lotus japonicus similar to At5g66190: ferredoxin-NADP+ reductasehighly similar to ( 620)AT5G66190| Symbols: ATLFNR1 | ATLFNR1 (LEAF FNR 1) | chr5:26468429-26469842 REVERSEhighly similar to ( 626)FENR1_PEAFerredoxin--NADP reductase, leaf isozyme, chloroplast precursor - Pisum sativum (Garden pea)not assigned not assigned not assigned CysJ NAD_binding_1 PRK06214 cysJ Hmp NqrF PRK05464 U…	-2.173	0.000834644
1-Photosynthesis	PS.lightreaction.other electron carrier (ox/red).plastocyanin	chr1.CM0121.36_at	Proprietary Lotus japonicus similar to At1g20340: Plastocyanin (PetE2)weakly similar to ( 190)AT1G20340| Symbols: DRT112 | DRT112 (DNA-damage-repair/toleration protein 112); copper ion binding / electron carrier | chr1:7042760-7043263 REVERSEmoderately similar to ( 208)PLAS_PEAPlastocyanin, chloroplast precursor - Pisum sativum (Garden pea)Copper-bind PRK02710 PetE COG4454	-1.564	0.0014002
1-Photosynthesis	PS.lightreaction.photosystem I.LHC-I	Ljwgs_036743.1_at	Proprietary Lotus japonicus similar to Q41038: (Q41038) TYPE II CHLOROPHYLL A/B BINDING PROTEIN FROvery weakly similar to (87.4)AT3G61470| Symbols: LHCA2 | LHCA2 (Photosystem I light harvesting complex gene 2); chlorophyll binding | chr3:22756711-22758007 FORWARDweakly similar to ( 114)CB12_PETHYChlorophyll a-b binding protein, chloroplast precursor - Petunia hybrida (Petunia)	-3.094	0.000699545
1-Photosynthesis	PS.lightreaction.photosystem I.LHC-I	Ljwgs_029448.1_at	Proprietary Lotus japonicus similar to At1g34000: unknown proteinvery weakly similar to (83.6)AT1G34000| Symbols: OHP2 | OHP2 (ONE-HELIX PROTEIN 2) | chr1:12358131-12358882 REVERSE	-2.199	0.000872419
1-Photosynthesis	PS.lightreaction.photosystem I.LHC-I	chr6.CM0420.21_at	Proprietary Lotus japonicus similar to At1g19150: unknown proteinvery weakly similar to (70.1)AT1G19150| Symbols: LHCA2*1, LHCA6 | LHCA6 (Photosystem I light harvesting complex gene 6); chlorophyll binding | chr1:6612797-6613790 FORWARD	-2.65	0.00237481
1-Photosynthesis	PS.lightreaction.photosystem I.LHC-I	chr5.CM0052.4.1_at	Proprietary Lotus japonicus similar to At1g34000: unknown proteinvery weakly similar to (84.0)AT1G34000| Symbols: OHP2 | OHP2 (ONE-HELIX PROTEIN 2) | chr1:12358131-12358882 REVERSE	-1.318	0.00282598
1-Photosynthesis	PS.lightreaction.photosystem I.LHC-I	Ljwgs_017274.0.1_at	Proprietary Lotus japonicus similar to At1g34000: unknown proteinvery weakly similar to (73.6)AT1G34000| Symbols: OHP2 | OHP2 (ONE-HELIX PROTEIN 2) | chr1:12358131-12358882 REVERSE	-1.571	0.00309844
1-Photosynthesis	PS.lightreaction.photosystem I.PSI polypeptide subunits	chr1.CM0105.61_at	Proprietary Lotus japonicus similar to At2g46820: unknown proteinweakly similar to ( 117)AT2G46820| Symbols: PTAC8, TMP14, PSAP, PSI-P | TMP14 (THYLAKOID MEMBRANE PHOSPHOPROTEIN OF 14 KDA) | chr2:19250798-19251939 FORWARD	-2.776	0.000180902
1-Photosynthesis	PS.lightreaction.photosystem I.PSI polypeptide subunits	Ljwgs_099513.0.1_at	Proprietary Lotus japonicus similar to At3g16140: photosystem I subunit VI precursorPSI_PsaH	-1.785	0.000350057
1-Photosynthesis	PS.lightreaction.photosystem I.PSI polypeptide subunits	chr5.CM0357.6_at	Proprietary Lotus japonicus similar to PSAD_LYCES: (P12372) PHOTOSYSTEM I REACTION CENTRE SUBUNIT Imoderately similar to ( 296)AT1G03130| Symbols: PSAD-2 | PSAD-2 (photosystem I subunit D-2) | chr1:753528-754142 REVERSEmoderately similar to ( 327)PSAD_CUCSAPhotosystem I reaction center subunit II, chloroplast precursor - Cucumis sativus (Cucumber)PsaD psaD	-1.678	0.00040155
1-Photosynthesis	PS.lightreaction.photosystem I.PSI polypeptide subunits	chr3.CM0208.32_at	Proprietary Lotus japonicus similar to At2g46820: unknown proteinweakly similar to ( 159)AT2G46820| Symbols: PTAC8, TMP14, PSAP, PSI-P | TMP14 (THYLAKOID MEMBRANE PHOSPHOPROTEIN OF 14 KDA) | chr2:19250798-19251939 FORWARD	-2.424	0.000634092
1-Photosynthesis	PS.lightreaction.photosystem I.PSI polypeptide subunits	chr1.CM1413.10_at	Proprietary Lotus japonicus similar to At4g12800: PSI-L protein (PsaL, PSI subunit XI)moderately similar to ( 278)AT4G12800| Symbols: PSAL | PSAL (photosystem I subunit L) | chr4:7521466-7522490 FORWARDmoderately similar to ( 293)PSAL_SPIOLPhotosystem I reaction center subunit XI, chloroplast precursor - Spinacia oleracea (Spinach)PsaL psaL PRK00704	-1.555	0.00127752
1-Photosynthesis	PS.lightreaction.photosystem I.PSI polypeptide subunits	chr3.CM0047.47_at	Proprietary Lotus japonicus similar to At1g55670: photosystem I subunit V precursor, putativemoderately similar to ( 214)AT1G55670| Symbols: PSAG | PSAG | chr1:20806540-20807022 REVERSEweakly similar to ( 197)PSAG_SPIOLPhotosystem I reaction center subunit V, chloroplast precursor - Spinacia oleracea (Spinach)PSI_PSAK	-1.729	0.0013656
1-Photosynthesis	PS.lightreaction.photosystem I.PSI polypeptide subunits	Ljwgs_026446.2_at	Proprietary Lotus japonicus similar to PSAH_SPIOL: (P22179) PHOTOSYSTEM I REACTION CENTRE SUBUNIT Vweakly similar to ( 132)AT1G52230| Symbols: PSAH2, PSAH-2, PSI-H | photosystem I reaction center subunit VI, chloroplast, putative / PSI-H, putative (PSAH2) | chr1:19458571-19459177 FORWARDweakly similar to ( 138)PSAH_SPIOLPhotosystem I reaction center subunit VI, chloroplast precursor - Spinacia ol…	-1.637	0.00157544
1-Photosynthesis	PS.lightreaction.photosystem I.PSI polypeptide subunits	Ljwgs_047114.1_at	Proprietary Lotus japonicus similar to At5g64040: photosystem I reaction centre subunit psaN precursor (PSI-N) (sp|P49107)weakly similar to ( 186)AT5G64040| Symbols: PSAN | PSAN (photosystem I reaction center subunit PSI-N); calmodulin binding | chr5:25646090-25646635 REVERSEweakly similar to ( 162)PSAN_MAIZEPhotosystem I reaction center subunit N, chloroplast precursor - Zea mays (Maize)PsaN	-1.792	0.00180179
1-Photosynthesis	PS.lightreaction.photosystem I.PSI polypeptide subunits	Ljwgs_005432.2_at	Proprietary Lotus japonicus similar to At1g30380: unknown proteinweakly similar to ( 194)AT1G30380| Symbols: PSAK | PSAK (PHOTOSYSTEM I SUBUNIT K) | chr1:10722307-10722995 FORWARDweakly similar to ( 186)PSAK_MEDSAPhotosystem I reaction center subunit psaK, chloroplast precursor - Medicago sativa (Alfalfa)PSI_PSAK	-1.222	0.0022906
1-Photosynthesis	PS.lightreaction.photosystem I.PSI polypeptide subunits	chr3.CM0164.16_at	Proprietary Lotus japonicus similar to At1g08380: unknown proteinweakly similar to ( 140)AT1G08380| Symbols: PSAO | PSAO (photosystem I subunit O) | chr1:2641001-2641736 REVERSE	-1.638	0.00288465
1-Photosynthesis	PS.lightreaction.photosystem II.LHC-II	Ljwgs_009322.1_at	Proprietary Lotus japonicus similar to At5g54270: Lhcb3 chlorophyll a/b binding protein (gb|AAD28773.1)moderately similar to ( 384)AT5G54270| Symbols: LHCB3*1, LHCB3 | LHCB3 (LIGHT-HARVESTING CHLOROPHYLL BINDING PROTEIN 3) | chr5:22055650-22056609 FORWARDmoderately similar to ( 363)CB23_HORVUChlorophyll a-b binding protein of LHCII type III, chloroplast precursor - Hordeum vulgare (Barley)Chloroa…	-2.727	0.000138952
1-Photosynthesis	PS.lightreaction.photosystem II.LHC-II	Ljwgs_014399.1_at	Proprietary Lotus japonicus similar to At5g01530: chlorophyll a/b-binding protein CP29moderately similar to ( 429)AT5G01530| Symbols: | chlorophyll A-B binding protein CP29 (LHCB4) | chr5:209083-210242 FORWARDmoderately similar to ( 251)CB29_CHLREChlorophyll a-b binding protein CP29 - Chlamydomonas reinhardtiiChloroa_b-bind	-2.435	0.000520611
1-Photosynthesis	PS.lightreaction.photosystem II.LHC-II	Ljwgs_061139.1_at	Proprietary Lotus japonicus similar to O64446: (O64446) LIGHT HARVESTING CHLOROPHYLL A/B-BINDING PRmoderately similar to ( 475)AT1G29930| Symbols: AB140, CAB140, LHCB1.3, CAB1 | CAB1 (CHLOROPHYLL A/B BINDING PROTEIN 1); chlorophyll binding | chr1:10478055-10478858 FORWARDmoderately similar to ( 498)CB24_TOBACChlorophyll a-b binding protein 40, chloroplast precursor - Nicotiana tabacum (Common tob…	-2.994	0.000539273
1-Photosynthesis	PS.lightreaction.photosystem II.LHC-II	Ljwgs_028870.1_at	Proprietary Lotus japonicus similar to At3g61470: Lhca2 proteinmoderately similar to ( 261)AT3G61470| Symbols: LHCA2 | LHCA2 (Photosystem I light harvesting complex gene 2); chlorophyll binding | chr3:22756711-22758007 FORWARDmoderately similar to ( 259)CB12_PETHYChlorophyll a-b binding protein, chloroplast precursor - Petunia hybrida (Petunia)Chloroa_b-bind	-1.995	0.000918274
1-Photosynthesis	PS.lightreaction.photosystem II.LHC-II	Ljwgs_008354.1_at	Proprietary Lotus japonicus similar to At3g54890: chlorophyll a/b-binding proteinmoderately similar to ( 260)AT3G54890| Symbols: LHCA1 | LHCA1 | chr3:20350859-20351900 REVERSEvery weakly similar to (93.6)CB21_SINALChlorophyll a-b binding protein 1, chloroplast precursor - Sinapis alba (White mustard) (Brassica hirta)Chloroa_b-bind	-2.106	0.00108952
1-Photosynthesis	PS.lightreaction.photosystem II.LHC-II	Ljwgs_144948.1.1_at	Proprietary Lotus japonicus similar to Q99M17: (Q99M17) UNKNOWN (PROTEIN FOR MGC:6623)weakly similar to ( 105)AT3G47470| Symbols: CAB4, LHCA4 | LHCA4 (Photosystem I light harvesting complex gene 4); chlorophyll binding | chr3:17504607-17505758 REVERSEvery weakly similar to (55.1)CB12_PETHYChlorophyll a-b binding protein, chloroplast precursor - Petunia hybrida (Petunia)	-1.612	0.00138901
1-Photosynthesis	PS.lightreaction.photosystem II.LHC-II	Ljwgs_025402.1_at	Proprietary Lotus japonicus similar to At1g45474: light-harvesting complex proteinweakly similar to ( 144)AT1G45474| Symbols: LHCA5 | LHCA5 (Photosystem I light harvesting complex gene 5) | chr1:17181793-17182879 FORWARDvery weakly similar to (61.2)CB27_TOBACChlorophyll a-b binding protein 7, chloroplast precursor - Nicotiana tabacum (Common tobacco)Chloroa_b-bind	-3.119	0.00138916
1-Photosynthesis	PS.lightreaction.photosystem II.LHC-II	chr3.CM0590.67_at	Proprietary Lotus japonicus similar to Q9XQB1: (Q9XQB1) LHCII TYPE III CHLOROPHYLL A/B BINDING PROTmoderately similar to ( 492)AT5G54270| Symbols: LHCB3*1, LHCB3 | LHCB3 (LIGHT-HARVESTING CHLOROPHYLL BINDING PROTEIN 3) | chr5:22055650-22056609 FORWARDmoderately similar to ( 468)CB23_HORVUChlorophyll a-b binding protein of LHCII type III, chloroplast precursor - Hordeum vulgare (Barley)Chloroa_b-b…	-1.658	0.00139428
1-Photosynthesis	PS.lightreaction.photosystem II.LHC-II	chr6.CM0314.29_at	Proprietary Lotus japonicus similar to Q9XQB6: (Q9XQB6) CHLOROPHYLL A/B-BINDING PROTEIN CP24 PRECURmoderately similar to ( 437)AT1G15820| Symbols: CP24, LHCB6 | LHCB6 (LIGHT HARVESTING COMPLEX PSII); chlorophyll binding | chr1:5446680-5447671 REVERSEmoderately similar to ( 429)CB4_SPIOLChlorophyll a-b binding protein CP24, chloroplast precursor - Spinacia oleracea (Spinach)Chloroa_b-bind	-1.826	0.00149033
1-Photosynthesis	PS.lightreaction.photosystem II.LHC-II	chr2.CM0191.19_at	Proprietary Lotus japonicus similar to At2g05100: putative chlorophyll a/b binding proteinmoderately similar to ( 455)AT2G05100| Symbols: LHCB2.3, LHCB2.1 | LHCB2.1 (Photosystem II light harvesting complex gene 2.1); chlorophyll binding | chr2:1823446-1824328 REVERSEmoderately similar to ( 481)CB23_PEAChlorophyll a-b binding protein 3, chloroplast precursor - Pisum sativum (Garden pea)Chloroa_b-b…	-1.255	0.00169254
1-Photosynthesis	PS.lightreaction.photosystem II.LHC-II	Ljwgs_018808.1_at	Proprietary Lotus japonicus similar to At2g40100: putative chlorophyll a/b binding proteinmoderately similar to ( 390)AT2G40100| Symbols: LHCB4.3 | LHCB4.3 (LIGHT HARVESTING COMPLEX PSII); chlorophyll binding | chr2:16752962-16754268 FORWARDmoderately similar to ( 245)CB29_CHLREChlorophyll a-b binding protein CP29 - Chlamydomonas reinhardtiiChloroa_b-bind	-2.114	0.00217297
1-Photosynthesis	PS.lightreaction.photosystem II.LHC-II	chr6.CM0420.30_at	Proprietary Lotus japonicus similar to At1g19150: unknown proteinmoderately similar to ( 333)AT1G19150| Symbols: LHCA2*1, LHCA6 | LHCA6 (Photosystem I light harvesting complex gene 6); chlorophyll binding | chr1:6612797-6613790 FORWARDmoderately similar to ( 278)CB12_PETHYChlorophyll a-b binding protein, chloroplast precursor - Petunia hybrida (Petunia)Chloroa_b-bind	-2.751	0.00226251
1-Photosynthesis	PS.lightreaction.photosystem II.LHC-II	Ljwgs_011734.1_at	Proprietary Lotus japonicus similar to Q9XQB2: (Q9XQB2) CHLOROPHYLL A/B BINDING PROTEIN CP29weakly similar to ( 151)AT5G01530| Symbols: | chlorophyll A-B binding protein CP29 (LHCB4) | chr5:209083-210242 FORWARDweakly similar to ( 102)CB29_CHLREChlorophyll a-b binding protein CP29 - Chlamydomonas reinhardtiiChloroa_b-bind	-1.325	0.00283564
1-Photosynthesis	PS.lightreaction.photosystem II.LHC-II	Ljwgs_017687.2_at	Proprietary Lotus japonicus similar to CB2G_LYCES: (P07369) CHLOROPHYLL A-B BINDING PROTEIN 3C PRECmoderately similar to ( 478)AT1G29930| Symbols: AB140, CAB140, LHCB1.3, CAB1 | CAB1 (CHLOROPHYLL A/B BINDING PROTEIN 1); chlorophyll binding | chr1:10478055-10478858 FORWARDmoderately similar to ( 499)CB24_TOBACChlorophyll a-b binding protein 40, chloroplast precursor - Nicotiana tabacum (Common tob…	-2.502	0.00394974
1-Photosynthesis	PS.lightreaction.photosystem II.PSII polypeptide subunits	chr2.TM1517.8_at	Proprietary Lotus japonicus similar to At1g06680: PSII-P protein (PsbP1 , OE23)moderately similar to ( 375)AT1G06680| Symbols: OEE2, PSBP-1 | PSBP-1 (OXYGEN-EVOLVING ENHANCER PROTEIN 2); calcium ion binding | chr1:2047939-2049185 FORWARDmoderately similar to ( 390)PSBP_PEAOxygen-evolving enhancer protein 2, chloroplast precursor - Pisum sativum (Garden pea)PsbP	-2.452	0.000144019
1-Photosynthesis	PS.lightreaction.photosystem II.PSII polypeptide subunits	Ljwgs_046311.1_at	Proprietary Lotus japonicus similar to At1g67740: putative photosystem II core complex proteinweakly similar to ( 119)AT1G67740| Symbols: YCF32, PSBY | PSBY (photosystem II BY) | chr1:25398092-25398661 REVERSEweakly similar to ( 126)PSBY_SPIOLPhotosystem II core complex proteins psbY, chloroplast precursor - Spinacia oleracea (Spinach)	-2.587	0.000158797
1-Photosynthesis	PS.lightreaction.photosystem II.PSII polypeptide subunits	Ljwgs_070937.1.1_at	Proprietary Lotus japonicus similar to At1g77090: Unknown proteinweakly similar to ( 114)AT1G77090| Symbols: | thylakoid lumenal 29.8 kDa protein | chr1:28965470-28966769 REVERSE	-1.672	0.000162438
1-Photosynthesis	PS.lightreaction.photosystem II.PSII polypeptide subunits	chr1.CM0150.34.1_at	Proprietary Lotus japonicus similar to At1g76450: unknown proteinmoderately similar to ( 263)AT1G76450| Symbols: | oxygen-evolving complex-related | chr1:28689512-28691003 FORWARD	-2.529	0.000192657
1-Photosynthesis	PS.lightreaction.photosystem II.PSII polypeptide subunits	TM1624.3_at	Proprietary Lotus japonicus similar to At2g06520: unknown proteinvery weakly similar to (70.1)AT2G06520| Symbols: PSBX | PSBX (photosystem II subunit X) | chr2:2587865-2588215 REVERSE	-2.423	0.000195488
1-Photosynthesis	PS.lightreaction.photosystem II.PSII polypeptide subunits	Ljwgs_053143.1_at	Proprietary Lotus japonicus similar to At1g51400: unknown proteinvery weakly similar to (63.5)AT1G51400| Symbols: | photosystem II 5 kD protein | chr1:19055840-19056160 REVERSEvery weakly similar to (80.9)PST2_GOSHIPhotosystem II 5 kDa protein, chloroplast precursor - Gossypium hirsutum (Upland cotton) (Gossypium mexicanum)	-2.01	0.000363305
1-Photosynthesis	PS.lightreaction.photosystem II.PSII polypeptide subunits	Ljwgs_090600.1_s_at	Proprietary Lotus japonicus similar to At5g02120: one helix protein (OHP)weakly similar to ( 112)AT5G02120| Symbols: OHP | OHP (ONE HELIX PROTEIN) | chr5:419141-419630 FORWARD	-2.094	0.000367842
1-Photosynthesis	PS.lightreaction.photosystem II.PSII polypeptide subunits	chr1.CM0133.88_at	Proprietary Lotus japonicus similar to At2g06520: unknown proteinweakly similar to ( 113)AT2G06520| Symbols: PSBX | PSBX (photosystem II subunit X) | chr2:2587865-2588215 REVERSE	-1.63	0.000374496
1-Photosynthesis	PS.lightreaction.photosystem II.PSII polypeptide subunits	TM0846.17_at	Proprietary Lotus japonicus similar to At4g05180: PSII-Q protein (PsbQ2 ,OE16)moderately similar to ( 274)AT4G05180| Symbols: PSBQ, PSBQ-2 | PSBQ/PSBQ-2 (photosystem II subunit Q-2); calcium ion binding | chr4:2672091-2673168 REVERSEmoderately similar to ( 256)PSBQ_SPIOLOxygen-evolving enhancer protein 3, chloroplast precursor - Spinacia oleracea (Spinach)PsbQ	-1.798	0.000392003
1-Photosynthesis	PS.lightreaction.photosystem II.PSII polypeptide subunits	chr3.CM0261.11_at	Proprietary Lotus japonicus similar to At1g51400: unknown proteinvery weakly similar to (64.7)AT1G51400| Symbols: | photosystem II 5 kD protein | chr1:19055840-19056160 REVERSEvery weakly similar to (85.1)PST2_GOSHIPhotosystem II 5 kDa protein, chloroplast precursor - Gossypium hirsutum (Upland cotton) (Gossypium mexicanum)	-2.624	0.000429218
1-Photosynthesis	PS.lightreaction.photosystem II.PSII polypeptide subunits	Ljwgs_127978.1_s_at	Proprietary Lotus japonicus similar to At2g28605: unknown proteinweakly similar to ( 121)AT2G28605| Symbols: | similar to conserved hypothetical protein [Medicago truncatula] (GB:ABE79267.1) | chr2:12261988-12262766 FORWARD	-2.383	0.000501903
1-Photosynthesis	PS.lightreaction.photosystem II.PSII polypeptide subunits	chr4.CM0194.22_s_at	Proprietary Lotus japonicus similar to PSBO_PEA: (P14226) OXYGEN-EVOLVING ENHANCER PROTEIN 1, CHLORhighly similar to ( 510)AT3G50820| Symbols: PSBO2, PSBO-2 | PSBO-2/PSBO2 (PHOTOSYSTEM II SUBUNIT O-2); oxygen evolving | chr3:18901989-18903292 REVERSEhighly similar to ( 569)PSBO_PEAOxygen-evolving enhancer protein 1, chloroplast precursor - Pisum sativum (Garden pea)MSP	-2.297	0.00053165
1-Photosynthesis	PS.lightreaction.photosystem II.PSII polypeptide subunits	chr1.CM0036.12_at	Proprietary Lotus japonicus similar to At2g28605: unknown proteinmoderately similar to ( 235)AT2G28605| Symbols: | similar to conserved hypothetical protein [Medicago truncatula] (GB:ABE79267.1) | chr2:12261988-12262766 FORWARDPsbP	-2.416	0.000548439
1-Photosynthesis	PS.lightreaction.photosystem II.PSII polypeptide subunits	TM0801.18_at	Proprietary Lotus japonicus similar to At1g67740: putative photosystem II core complex proteinweakly similar to ( 124)AT1G67740| Symbols: YCF32, PSBY | PSBY (photosystem II BY) | chr1:25398092-25398661 REVERSEweakly similar to ( 128)PSBY_SPIOLPhotosystem II core complex proteins psbY, chloroplast precursor - Spinacia oleracea (Spinach)	-2.524	0.000651426
1-Photosynthesis	PS.lightreaction.photosystem II.PSII polypeptide subunits	Ljwgs_051930.1_at	Proprietary Lotus japonicus similar to At1g77090: Unknown proteinweakly similar to ( 134)AT1G77090| Symbols: | thylakoid lumenal 29.8 kDa protein | chr1:28965470-28966769 REVERSE	-2.193	0.000661572
1-Photosynthesis	PS.lightreaction.photosystem II.PSII polypeptide subunits	Ljwgs_118676.1_x_at	Proprietary Lotus japonicus similar to PSBO_PEA: (P14226) OXYGEN-EVOLVING ENHANCER PROTEIN 1, CHLORweakly similar to ( 155)AT3G50820| Symbols: PSBO2, PSBO-2 | PSBO-2/PSBO2 (PHOTOSYSTEM II SUBUNIT O-2); oxygen evolving | chr3:18901989-18903292 REVERSEweakly similar to ( 166)PSBO_PEAOxygen-evolving enhancer protein 1, chloroplast precursor - Pisum sativum (Garden pea)MSP	-1.86	0.000704079
1-Photosynthesis	PS.lightreaction.photosystem II.PSII polypeptide subunits	chr2.CM0323.23_at	Proprietary Lotus japonicus similar to PSBO_PEA: (P14226) OXYGEN-EVOLVING ENHANCER PROTEIN 1, CHLORhighly similar to ( 503)AT3G50820| Symbols: PSBO2, PSBO-2 | PSBO-2/PSBO2 (PHOTOSYSTEM II SUBUNIT O-2); oxygen evolving | chr3:18901989-18903292 REVERSEhighly similar to ( 540)PSBO_PEAOxygen-evolving enhancer protein 1, chloroplast precursor - Pisum sativum (Garden pea)MSP	-2.264	0.00073936
1-Photosynthesis	PS.lightreaction.photosystem II.PSII polypeptide subunits	TM1576.7_at	Proprietary Lotus japonicus similar to At4g21280: photosystem II oxygen-evolving complex protein 3 - likevery weakly similar to (90.5)AT2G01918| Symbols: | calcium ion binding | chr2:424253-425677 REVERSEvery weakly similar to (70.5)PSBQ_SPIOLOxygen-evolving enhancer protein 3, chloroplast precursor - Spinacia oleracea (Spinach)PsbQ	-2.89	0.000795056
1-Photosynthesis	PS.lightreaction.photosystem II.PSII polypeptide subunits	chr5.CM0357.21.5_at	Proprietary Lotus japonicus similar to At1g05385: unknown proteinweakly similar to ( 200)AT1G05385| Symbols: | photosystem II 11 kDa protein-related | chr1:1582746-1583647 REVERSE	-2.123	0.000796911
1-Photosynthesis	PS.lightreaction.photosystem II.PSII polypeptide subunits	chr5.TM1574.11_at	Proprietary Lotus japonicus similar to At2g30570: photosystem II reaction center 6.1KD proteinweakly similar to ( 116)AT2G30570| Symbols: PSBW | photosystem II reaction center W (PsbW) protein-related | chr2:13026403-13027130 REVERSEweakly similar to ( 134)PSBW_SPIOLPhotosystem II reaction center W protein, chloroplast precursor - Spinacia oleracea (Spinach)PsbW	-1.225	0.0011822
1-Photosynthesis	PS.lightreaction.photosystem II.PSII polypeptide subunits	Ljwgs_013508.1_at	Proprietary Lotus japonicus similar to PSBP_PEA: (P16059) OXYGEN-EVOLVING ENHANCER PROTEIN 2, CHLORvery weakly similar to (89.4)AT1G06680| Symbols: OEE2, PSBP-1 | PSBP-1 (OXYGEN-EVOLVING ENHANCER PROTEIN 2); calcium ion binding | chr1:2047939-2049185 FORWARDweakly similar to ( 120)PSBP_PEAOxygen-evolving enhancer protein 2, chloroplast precursor - Pisum sativum (Garden pea)	-2.635	0.00123498
1-Photosynthesis	PS.lightreaction.photosystem II.PSII polypeptide subunits	Ljwgs_035553.0.1_at	Proprietary Lotus japonicus similar to At2g39470: unknown proteinweakly similar to ( 138)AT2G39470| Symbols: | calcium ion binding | chr2:16483413-16484480 FORWARDPsbP	-2.841	0.0013918
1-Photosynthesis	PS.lightreaction.photosystem II.PSII polypeptide subunits	chr1.CM0760.34.1_at	Proprietary Lotus japonicus similar to At5g11450: unknown proteinmoderately similar to ( 274)AT5G11450| Symbols: | oxygen-evolving complex-related | chr5:3654476-3656358 FORWARDPsbP	-1.992	0.00165378
1-Photosynthesis	PS.lightreaction.photosystem II.PSII polypeptide subunits	TM0685.9_at	Proprietary Lotus japonicus similar to At1g44575: Photosystem II chlorophyll-binding protein PsbSmoderately similar to ( 259)AT1G44575| Symbols: PSBS, NPQ4 | NPQ4 (NONPHOTOCHEMICAL QUENCHING) | chr1:16874208-16874988 FORWARDmoderately similar to ( 258)PSBS_TOBACPhotosystem II 22 kDa protein, chloroplast precursor - Nicotiana tabacum (Common tobacco)Chloroa_b-bind	-1.209	0.00210131
1-Photosynthesis	PS.lightreaction.photosystem II.PSII polypeptide subunits	chr2.TM0641.22_at	Proprietary Lotus japonicus similar to At1g14150: unknown proteinweakly similar to ( 145)AT1G14150| Symbols: | oxygen evolving enhancer 3 (PsbQ) family protein | chr1:4839882-4840629 FORWARDvery weakly similar to (58.2)PSBQ2_MAIZEOxygen-evolving enhancer protein 3-2, chloroplast precursor - Zea mays (Maize)PsbQ	-2.822	0.00243743
1-Photosynthesis	PS.lightreaction.photosystem II.PSII polypeptide subunits	Ljwgs_039603.1_at	Proprietary Lotus japonicus similar to PSBP_PEA: (P16059) OXYGEN-EVOLVING ENHANCER PROTEIN 2, CHLORweakly similar to ( 171)AT1G06680| Symbols: OEE2, PSBP-1 | PSBP-1 (OXYGEN-EVOLVING ENHANCER PROTEIN 2); calcium ion binding | chr1:2047939-2049185 FORWARDweakly similar to ( 182)PSBP_PEAOxygen-evolving enhancer protein 2, chloroplast precursor - Pisum sativum (Garden pea)PsbP	-1.891	0.0040916
1-Photosynthesis	PS.lightreaction.photosystem II.PSII polypeptide subunits	chr1.CM0760.30.1_at	Proprietary Lotus japonicus similar to At5g11450: unknown proteinvery weakly similar to (50.1)AT5G11450| Symbols: | oxygen-evolving complex-related | chr5:3654476-3656358 FORWARD	-1.212	0.00505597
1-Photosynthesis	PS.lightreaction.photosystem II.PSII polypeptide subunits	TM0639.1.1_at	Proprietary Lotus japonicus similar to At4g28660: photosystem II protein W - likeweakly similar to ( 199)AT4G28660| Symbols: PSB28 | photosystem II reaction centre W (PsbW) family protein | chr4:14150014-14150939 FORWARDPsb28 psbW	-1.707	0.00738505
1-Photosynthesis	PS.photorespiration.glycerate kinase	chr3.CM0226.44_at	Proprietary Lotus japonicus similar to At1g80380: unknown proteinhighly similar to ( 553)AT1G80380| Symbols: | phosphoribulokinase/uridine kinase-related | chr1:30222787-30224676 FORWARDnot assigned COG4240 UMPK_like	-2.467	0.000556556
1-Photosynthesis	PS.photorespiration.glycine cleavage	Ljwgs_087246.1_at	Proprietary Lotus japonicus similar to GCSH_PEA: (P16048) GLYCINE CLEAVAGE SYSTEM H PROTEIN, MITOCHmoderately similar to ( 209)AT1G32470| Symbols: | glycine cleavage system H protein, mitochondrial, putative | chr1:11739459-11740226 REVERSEmoderately similar to ( 215)GCSH_PEAGlycine cleavage system H protein, mitochondrial precursor - Pisum sativum (Garden pea)not assigned PRK01202 GcvH GCV_H PRK…	-2.766	0.000275108
1-Photosynthesis	PS.photorespiration.glycine cleavage	Ljwgs_010991.0.1_at	Proprietary Lotus japonicus similar to At2g35370: glycine decarboxylase complex H-proteinvery weakly similar to (86.3)AT2G35370| Symbols: GDCH | GDCH (Glycine decarboxylase complex H) | chr2:14898318-14899129 FORWARDvery weakly similar to (83.6)GCSH_FLAPRGlycine cleavage system H protein, mitochondrial precursor - Flaveria pringleinot assigned GCV_H PRK01202	-2.123	0.000275108
1-Photosynthesis	PS.photorespiration.glycolate oxydase	Ljwgs_143630.1_s_at	Proprietary Lotus japonicus similar to At3g14415: glycolate oxidase like protein, 3'-partialvery weakly similar to (93.2)AT3G14420| Symbols: | (S)-2-hydroxy-acid oxidase, peroxisomal, putative / glycolate oxidase, putative / short chain alpha-hydroxy acid oxidase, putative | chr3:4821906-4823906 FORWARDvery weakly similar to (87.8)GOX_SPIOLPeroxisomal - Spinacia oleracea (Spinach)not assigned FMN…	-3.567	0.0013345
1-Photosynthesis	PS.photorespiration.glycolate oxydase	Ljwgs_038509.1_at	Proprietary Lotus japonicus similar to At3g14415: glycolate oxidase like protein, 3'-partialweakly similar to ( 176)AT3G14415| Symbols: | (S)-2-hydroxy-acid oxidase, peroxisomal, putative / glycolate oxidase, putative / short chain alpha-hydroxy acid oxidase, putative | chr3:4818674-4820755 FORWARDweakly similar to ( 171)GOX_SPIOLPeroxisomal - Spinacia oleracea (Spinach)not assigned FMN_dh alpha_…	-3.751	0.00192962
1-Photosynthesis	PS.photorespiration.glycolate oxydase	Ljwgs_013523.1_at	Proprietary Lotus japonicus similar to At3g14420: glycolate oxidase like proteinmoderately similar to ( 293)AT3G14420| Symbols: | (S)-2-hydroxy-acid oxidase, peroxisomal, putative / glycolate oxidase, putative / short chain alpha-hydroxy acid oxidase, putative | chr3:4821906-4823906 FORWARDmoderately similar to ( 292)GOX_SPIOLPeroxisomal - Spinacia oleracea (Spinach)not assigned FMN_dh alpha_hydr…	1.409	0.00669523
1-Photosynthesis	PS.photorespiration.hydroxypyruvate reductase. amino acid metabolism.degradation.serine-glycine-cysteine group.glycine	Ljwgs_011418.2_at	Proprietary Lotus japonicus similar to At1g68010: hydroxypyruvate reductase (HPR)moderately similar to ( 256)AT1G68010| Symbols: HPR | HPR (Hydroxypyruvate reductase); NAD binding / cofactor binding / oxidoreductase, acting on the CH-OH group of donors, NAD or NADP as acceptor | chr1:25497081-25499383 FORWARDmoderately similar to ( 258)DHGY_CUCSAGlycerate dehydrogenase - Cucumis sativus (Cucumber…	-1.828	0.000792467
1-Photosynthesis	PS.photorespiration.phosphoglycolate phosphatase	Ljwgs_028307.1_at	Proprietary Lotus japonicus similar to At5g36790: p-nitrophenylphosphatase-like proteinvery weakly similar to (81.6)AT5G36700| Symbols: | phosphoglycolate phosphatase, putative | chr5:14439159-14441660 REVERSEnot assigned NagD	-2.198	0.000585198
1-Photosynthesis	PS.photorespiration.phosphoglycolate phosphatase	TM0684.53_at	Proprietary Lotus japonicus similar to At5g36700: N-glyceraldehyde-2-phosphotransferase-likeweakly similar to ( 172)AT5G36700| Symbols: | phosphoglycolate phosphatase, putative | chr5:14439159-14441660 REVERSEnot assigned not assigned NagD PRK10444	-2.961	0.000939808
1-Photosynthesis	PS.photorespiration.phosphoglycolate phosphatase	Ljwgs_014290.1_at	Proprietary Lotus japonicus similar to At5g47760: 4-nitrophenylphosphatase-like proteinmoderately similar to ( 314)AT5G47760| Symbols: ATPK5 | ATPK5 (Arabidopsis thaliana serine/threonine protein kinase 5); phosphoglycolate phosphatase | chr5:19360347-19362205 REVERSEnot assigned not assigned NagD PRK10444 Gph	-1.732	0.00173925
1-Photosynthesis	PS.photorespiration.serine hydroxymethyltransferase	Ljwgs_022333.1_s_at	Proprietary Lotus japonicus similar to GLYM_PEA: (P34899) SERINE HYDROXYMETHYLTRANSFERASE, MITOCHONhighly similar to ( 526)AT4G37930| Symbols: STM, SHMT1, SHM1 | SHM1 (SERINE HYDROXYMETHYLTRANSFERASE 1); glycine hydroxymethyltransferase | chr4:17831885-17834736 REVERSEhighly similar to ( 548)GLYM_PEASerine hydroxymethyltransferase, mitochondrial precursor - Pisum sativum (Garden pea)not assigned …	-2.314	0.000510338
1-Photosynthesis	PS.photorespiration.serine hydroxymethyltransferase	Ljwgs_145360.1_at	Proprietary Lotus japonicus similar to At4g13930: hydroxymethyltransferaseweakly similar to ( 146)AT4G13930| Symbols: SHM4 | SHM4 (SERINE HYDROXYMETHYLTRANSFERASE 4); glycine hydroxymethyltransferase | chr4:8048008-8050016 REVERSEvery weakly similar to (60.8)GLYM_PEASerine hydroxymethyltransferase, mitochondrial precursor - Pisum sativum (Garden pea)not assigned	1.736	0.00166414
1-Photosynthesis	PS.photorespiration.serine hydroxymethyltransferase	Ljwgs_045466.1_at	Proprietary Lotus japonicus similar to At4g13930: hydroxymethyltransferasemoderately similar to ( 314)AT4G13930| Symbols: SHM4 | SHM4 (SERINE HYDROXYMETHYLTRANSFERASE 4); glycine hydroxymethyltransferase | chr4:8048008-8050016 REVERSEweakly similar to ( 188)GLYM_PEASerine hydroxymethyltransferase, mitochondrial precursor - Pisum sativum (Garden pea)not assigned SHMT GlyA glyA	1.368	0.00863841
2-Major carbohydrate metabolism	major CHO metabolism.degradation.starch.D enzyme	Ljwgs_007380.1_at	Proprietary Lotus japonicus similar to At2g40840: 4-alpha-glucanotransferasemoderately similar to ( 484)AT2G40840| Symbols: DPE2 | DPE2 (DISPROPORTIONATING ENZYME 2); 4-alpha-glucanotransferase/ heteroglycan binding | chr2:17052446-17057857 FORWARDGlyco_hydro_77 MalQ	-2.25	0.000457455
2-Major carbohydrate metabolism	major CHO metabolism.degradation.starch.D enzyme	Ljwgs_029420.2_at	Proprietary Lotus japonicus similar to At5g01260: unknown proteinweakly similar to ( 152)AT5G01260| Symbols: | glycoside hydrolase starch-binding domain-containing protein | chr5:105366-106487 FORWARDCBM_20	-1.265	0.00235417
2-Major carbohydrate metabolism	major CHO metabolism.degradation.starch.glucan water dikinase	Ljwgs_028662.1_at	Proprietary Lotus japonicus similar to At5g26570: unknown proteinmoderately similar to ( 253)AT5G26570| Symbols: ATGWD3, OK1, PWD | PWD (PHOSPHOGLUCAN WATER DIKINASE); catalytic | chr5:9261583-9267529 FORWARDmoderately similar to ( 229)PWD_ORYSA	-1.013	0.0034847
2-Major carbohydrate metabolism	major CHO metabolism.degradation.starch.glucan water dikinase	Ljwgs_138786.1_at	Proprietary Lotus japonicus similar to At5g26570: unknown proteinweakly similar to ( 152)AT5G26570| Symbols: ATGWD3, OK1, PWD | PWD (PHOSPHOGLUCAN WATER DIKINASE); catalytic | chr5:9261583-9267529 FORWARDweakly similar to ( 155)PWD_ORYSA	-2.014	0.0042325
2-Major carbohydrate metabolism	major CHO metabolism.degradation.starch.starch cleavage	Ljwgs_020916.1_at	Proprietary Lotus japonicus similar to Q9M6R9: (Q9M6R9) ALPHA-AMYLASE (EC 3.2.1.1)moderately similar to ( 464)AT1G76130| Symbols: ATAMY2, AMY2 | AMY2/ATAMY2 (ALPHA-AMYLASE-LIKE 2); alpha-amylase | chr1:28566541-28568808 FORWARDmoderately similar to ( 298)AMY2_HORVUAlpha-amylase type B isozyme precursor - Hordeum vulgare (Barley)not assigned Alpha-amylase PRK09441 Alpha-amyl_C2	-2.133	0.000993606
2-Major carbohydrate metabolism	major CHO metabolism.degradation.starch.starch cleavage	Ljwgs_057589.1_at	Proprietary Lotus japonicus similar to At1g69830: alpha-amylase like proteinmoderately similar to ( 327)AT1G69830| Symbols: ATAMY3, AMY3 | AMY3/ATAMY3 (ALPHA-AMYLASE-LIKE 3); alpha-amylase | chr1:26292181-26296666 REVERSEweakly similar to ( 129)AMY3E_ORYSAnot assigned Alpha-amylase PRK09441 Aamy AmyA malS PRK05402 GlgB PRK12313	-1.816	0.00844999
2-Major carbohydrate metabolism	major CHO metabolism.degradation.starch.starch phosphorylase	Ljwgs_017355.1_s_at	Proprietary Lotus japonicus similar to At3g46970: starch phosphorylase H (cytosolic form) - like proteinvery weakly similar to (63.9)AT3G46970| Symbols: ATPHS2, PHS2 | ATPHS2/PHS2 (ALPHA-GLUCAN PHOSPHORYLASE 2); phosphorylase/ transferase, transferring glycosyl groups | chr3:17312610-17317096 REVERSEvery weakly similar to (64.3)PHSL1_SOLTUAlpha-1,4 glucan phosphorylase L-1 isozyme, chloroplast pr…	-2.009	0.00309404
2-Major carbohydrate metabolism	major CHO metabolism.degradation.starch.transporter. transport.metabolite transporters at the envelope membrane	chr3.CM0127.49_at	Proprietary Lotus japonicus similar to At5g17521: root cap 1 (RCP1)moderately similar to ( 413)AT5G17520| Symbols: MEX1, RCP1 | RCP1 (ROOT CAP 1) | chr5:5772798-5775233 REVERSEmoderately similar to ( 396)MEX1_ORYSA	-1.883	0.000331914
2-Major carbohydrate metabolism	major CHO metabolism.degradation.sucrose.fructokinase	chr3.CM0106.41_at	Proprietary Lotus japonicus similar to At3g59480: fructokinase-like proteinhighly similar to ( 539)AT3G59480| Symbols: | pfkB-type carbohydrate kinase family protein | chr3:21994080-21995417 FORWARDhighly similar to ( 520)SCRK_SOLTUFructokinase - Solanum tuberosum (Potato)not assigned not assigned not assigned bac_FRK PfkB KdgK PRK09434 RbsK ribokinase PRK11142 ribokinase_group_A adenosine_kinase…	2.723	7.24918e-05
2-Major carbohydrate metabolism	major CHO metabolism.degradation.sucrose.fructokinase	Ljwgs_046997.1_at	Proprietary Lotus japonicus similar to At1g66430: putative fructokinaseweakly similar to ( 111)AT1G66430| Symbols: | pfkB-type carbohydrate kinase family protein | chr1:24782063-24784056 FORWARDvery weakly similar to (85.1)SCRK2_MAIZEFructokinase-2 - Zea mays (Maize)not assigned PRK09434 bac_FRK PfkB ribokinase RbsK KdgK PRK11142 FruK ribokinase_group_A FruK_PfkB_like	-1.257	0.000782248
2-Major carbohydrate metabolism	major CHO metabolism.degradation.sucrose.fructokinase	Ljwgs_014692.1_at	Proprietary Lotus japonicus similar to At1g66430: putative fructokinasemoderately similar to ( 235)AT1G66430| Symbols: | pfkB-type carbohydrate kinase family protein | chr1:24782063-24784056 FORWARDweakly similar to ( 189)GRDH_DAUCAGlucose and ribitol dehydrogenase - Daucus carota (Carrot)not assigned not assigned not assigned not assigned not assigned not assigned bac_FRK PRK06122 KdgK PRK09434 …	-1.637	0.00116647
2-Major carbohydrate metabolism	major CHO metabolism.degradation.sucrose.hexokinase	chr2.CM0065.2_at	Proprietary Lotus japonicus similar to At4g29130: hexokinasehighly similar to ( 640)AT4G29130| Symbols: GIN2, HXK1, ATHXK1 | ATHXK1 (GLUCOSE INSENSITIVE 2); ATP binding / hexokinase | chr4:14352344-14354871 REVERSEhighly similar to ( 657)HXK1_SPIOLHexokinase-1 - Spinacia oleracea (Spinach)not assigned COG5026 Hexokinase_2 Hexokinase_1	2.066	0.000112777
2-Major carbohydrate metabolism	major CHO metabolism.degradation.sucrose.hexokinase	Ljwgs_149307.1_at	Proprietary Lotus japonicus similar to At4g29130: hexokinaseweakly similar to ( 118)AT4G29130| Symbols: GIN2, HXK1, ATHXK1 | ATHXK1 (GLUCOSE INSENSITIVE 2); ATP binding / hexokinase | chr4:14352344-14354871 REVERSEweakly similar to ( 111)HXK1_SPIOLHexokinase-1 - Spinacia oleracea (Spinach)not assigned COG5026 Hexokinase_2	-3.612	0.00236988
2-Major carbohydrate metabolism	major CHO metabolism.degradation.sucrose.invertases.cell wall	Ljwgs_026045.1_at	Proprietary Lotus japonicus similar to Q43079: (Q43079) CELL WALL INVERTASE (EC 3.2.1.26) (BETA-FRUweakly similar to ( 186)AT3G13790| Symbols: ATCWINV1, ATBFRUCT1 | ATBFRUCT1/ATCWINV1 (ARABIDOPSIS THALIANA CELL WALL INVERTASE 1); beta-fructofuranosidase/ hydrolase, hydrolyzing O-glycosyl compounds | chr3:4533091-4535838 REVERSEmoderately similar to ( 277)INV1_PEABeta-fructofuranosidase, cell wall…	6.225	9.10432e-06
2-Major carbohydrate metabolism	major CHO metabolism.degradation.sucrose.invertases.cell wall	chr3.CM0049.24_at	Proprietary Lotus japonicus similar to At3g13790: putative beta-fructofuranosidase 1highly similar to ( 769)AT3G13790| Symbols: ATCWINV1, ATBFRUCT1 | ATBFRUCT1/ATCWINV1 (ARABIDOPSIS THALIANA CELL WALL INVERTASE 1); beta-fructofuranosidase/ hydrolase, hydrolyzing O-glycosyl compounds | chr3:4533091-4535838 REVERSEhighly similar to ( 858)INV1_PEABeta-fructofuranosidase, cell wall isozyme precursor …	2.868	0.000163765
2-Major carbohydrate metabolism	major CHO metabolism.degradation.sucrose.invertases.cell wall	Ljwgs_038389.1.1_at	Proprietary Lotus japonicus similar to At1g55120: beta-fructofuranosidase (AtFruct5)weakly similar to ( 107)AT1G55120| Symbols: ATCWINV3, ATFRUCT5 | ATFRUCT5 (BETA-FRUCTOFURANOSIDASE 5); hydrolase, hydrolyzing O-glycosyl compounds / levanase | chr1:20570284-20572832 FORWARDvery weakly similar to (95.1)INV1_ORYSAnot assigned	-1.498	0.00432766
2-Major carbohydrate metabolism	major CHO metabolism.degradation.sucrose.invertases.cell wall	Ljwgs_046203.1_at	Proprietary Lotus japonicus similar to Q9ZR55: (Q9ZR55) INVERTASE (EC 3.2.1.26)moderately similar to ( 229)AT3G13790| Symbols: ATCWINV1, ATBFRUCT1 | ATBFRUCT1/ATCWINV1 (ARABIDOPSIS THALIANA CELL WALL INVERTASE 1); beta-fructofuranosidase/ hydrolase, hydrolyzing O-glycosyl compounds | chr3:4533091-4535838 REVERSEmoderately similar to ( 216)INV1_PEABeta-fructofuranosidase, cell wall isozyme precurs…	-1.884	0.00629764
2-Major carbohydrate metabolism	major CHO metabolism.degradation.sucrose.invertases.neutral	chr4.CM0333.30_at	Proprietary Lotus japonicus similar to At1g56560: neutral invertase, putativehighly similar to ( 837)AT3G06500| Symbols: | beta-fructofuranosidase, putative / invertase, putative / saccharase, putative / beta-fructosidase, putative | chr3:2012315-2015477 FORWARDInvertase_neut	3.856	0.000163765
2-Major carbohydrate metabolism	major CHO metabolism.degradation.sucrose.invertases.neutral	TM1622.19.1_at	Proprietary Lotus japonicus similar to At5g22510: alkaline/neutral invertasehighly similar to ( 866)AT5G22510| Symbols: | beta-fructofuranosidase, putative / invertase, putative / saccharase, putative / beta-fructosidase, putative | chr5:7474977-7477482 REVERSEInvertase_neut GDB1	-1.197	0.00268609
2-Major carbohydrate metabolism	major CHO metabolism.degradation.sucrose.invertases.neutral	gi51587333_at	GenBank Lotus corniculatus var. japonicus mRNA for putative neutral/alkaline invertase (inv1 gene), clone LjInv1highly similar to ( 968)AT4G09510| Symbols: | beta-fructofuranosidase, putative / invertase, putative / saccharase, putative / beta-fructosidase, putative | chr4:6021676-6023307 REVERSEInvertase_neut GDB1	1.492	0.00990775
2-Major carbohydrate metabolism	major CHO metabolism.degradation.sucrose.invertases.vacuolar	Ljwgs_053993.1_at	Proprietary Lotus japonicus similar to Q9AXP1: (Q9AXP1) ACID INVERTASE (FRAGMENT)weakly similar to ( 110)AT1G62660| Symbols: | beta-fructosidase (BFRUCT3) / beta-fructofuranosidase / invertase, vacuolar | chr1:23203614-23207180 FORWARDweakly similar to ( 121)INVA_PHAAUAcid beta-fructofuranosidase precursor - Phaseolus aureus (Mung bean) (Vigna radiata)not assigned Glyco_32	5.584	6.15283e-05
2-Major carbohydrate metabolism	major CHO metabolism.degradation.sucrose.Susy	chr6.CM0013.38_s_at	Proprietary Lotus japonicus similar to At3g43190: sucrose synthase like proteinnearly identical (1335)AT3G43190| Symbols: SUS4 | SUS4; UDP-glycosyltransferase/ sucrose synthase/ transferase, transferring glycosyl groups | chr3:15190192-15193565 REVERSEnearly identical (1427)SUSY_MEDSASucrose synthase - Medicago sativa (Alfalfa)not assigned Sucrose_synth RfaG Glycos_transf_1	1.531	0.000419798
2-Major carbohydrate metabolism	major CHO metabolism.degradation.sucrose.Susy	Ljwgs_128664.1_s_at	Proprietary Lotus japonicus similar to Q9T0M6: (Q9T0M6) SUCROSE SYNTHASE (EC 2.4.1.13)moderately similar to ( 353)AT5G20830| Symbols: SUS1, ASUS1, ATSUS1 | SUS1 (SUCROSE SYNTHASE 1); UDP-glycosyltransferase/ sucrose synthase | chr5:7050601-7054034 REVERSEmoderately similar to ( 382)SUSY_MEDSASucrose synthase - Medicago sativa (Alfalfa)not assigned Sucrose_synth	1.423	0.0065552
2-Major carbohydrate metabolism	major CHO metabolism.synthesis.starch.AGPase	Ljwgs_085946.1_at	Proprietary Lotus japonicus similar to At5g19220: Glucose-1-phosphate adenylyltransferase (ApL1/adg2)weakly similar to ( 132)AT5G19220| Symbols: APL1, ADG2 | ADG2 (ADPG PYROPHOSPHORYLASE 2); glucose-1-phosphate adenylyltransferase | chr5:6463933-6466777 REVERSEweakly similar to ( 132)GLGL3_SOLTUGlucose-1-phosphate adenylyltransferase large subunit 3, chloroplast precursor - Solanum tuberosum (Pot…	-2.918	0.000523648
2-Major carbohydrate metabolism	major CHO metabolism.synthesis.starch.AGPase	chr2.CM0191.7_at	Proprietary Lotus japonicus similar to At5g48300: ADPG pyrophosphorylase small subunit (gb|AAC39441.1)highly similar to ( 891)AT5G48300| Symbols: APS1, ADG1 | ADG1 (ADP GLUCOSE PYROPHOSPHORYLASE SMALL SUBUNIT 1); glucose-1-phosphate adenylyltransferase | chr5:19587552-19589783 FORWARDhighly similar to ( 912)GLGS_BRANAGlucose-1-phosphate adenylyltransferase small subunit, chloroplast precursor - B…	-2.139	0.00114356
2-Major carbohydrate metabolism	major CHO metabolism.synthesis.starch.debranching	Ljwgs_028198.1_at	Proprietary Lotus japonicus similar to At1g03310: putative isoamylasehighly similar to ( 717)AT1G03310| Symbols: ATISA2, ISA2, DBE1, BE2 | ATISA2/BE2/DBE1/ISA2 (DEBRANCHING ENZYME 1); 1,4-alpha-glucan branching enzyme/ alpha-amylase/ isoamylase | chr1:813975-816623 FORWARDvery weakly similar to (55.8)GLGB_MAIZE1,4-alpha-glucan-branching enzyme 2, chloroplast precursor - Zea mays (Maize)not assign…	-1.942	0.000686294
2-Major carbohydrate metabolism	major CHO metabolism.synthesis.starch.debranching	Ljwgs_083649.1_at	Proprietary Lotus japonicus similar to At5g04360: pullulanase-like protein (starch debranching enzyme)weakly similar to ( 150)AT5G04360| Symbols: ATPU1 | ATPU1 (PULLULANASE 1); alpha-amylase/ limit dextrinase | chr5:1221567-1228400 FORWARDnot assigned	-2.212	0.00292333
2-Major carbohydrate metabolism	major CHO metabolism.synthesis.starch.debranching	chr4.CM0004.43_at	Proprietary Lotus japonicus similar to At2g39930: putative isoamylasenearly identical (1208)AT2G39930| Symbols: ATISA1, ISA1 | ATISA1/ISA1 (ISOAMYLASE 1); alpha-amylase/ isoamylase | chr2:16673156-16679261 FORWARDvery weakly similar to (69.7)GLGB_MAIZE1,4-alpha-glucan-branching enzyme 2, chloroplast precursor - Zea mays (Maize)not assigned not assigned PulA PRK03705 GlgB Isoamylase_N_term Alpha-a…	-1.425	0.00916667
2-Major carbohydrate metabolism	major CHO metabolism.synthesis.starch.starch branching	Ljwgs_007836.1_at	Proprietary Lotus japonicus similar to Q41058: (Q41058) STARCH BRANCHING ENZYME I PRECURSORhighly similar to ( 524)AT5G03650| Symbols: SBE2.2 | SBE2.2 (STARCH BRANCHING ENZYME 2.2) | chr5:932493-937469 FORWARDmoderately similar to ( 498)GLGB_MAIZE1,4-alpha-glucan-branching enzyme 2, chloroplast precursor - Zea mays (Maize)not assigned GlgB Alpha-amylase_C PRK12313 PRK05402	-2.476	0.000580557
2-Major carbohydrate metabolism	major CHO metabolism.synthesis.starch.starch branching	chr1.CM0178.37_at	Proprietary Lotus japonicus similar to At2g36390: starch branching enzyme class II (sbe2-1)highly similar to ( 804)AT2G36390| Symbols: BE3, SBE2.1 | SBE2.1 (STARCH BRANCHING ENZYME 2.1); 1,4-alpha-glucan branching enzyme | chr2:15271362-15277019 FORWARDnearly identical (1212)GLGB_SOLTU1,4-alpha-glucan-branching enzyme - Solanum tuberosum (Potato)not assigned not assigned GlgB PRK12313 PRK05402 PR…	-1.682	0.0012383
2-Major carbohydrate metabolism	major CHO metabolism.synthesis.starch.starch synthase	chr2.CM0177.77.1_at	Proprietary Lotus japonicus similar to Q9XGC1: (Q9XGC1) STARCH SYNTHASE, ISOFORM V (EC 2.4.1.21)moderately similar to ( 458)AT5G65685| Symbols: | soluble glycogen synthase-related | chr5:26290478-26293090 REVERSEweakly similar to ( 179)SSY3_SOLTUSoluble starch synthase 3, chloroplast precursor - Solanum tuberosum (Potato)glgA GlgA Glyco_transf_5	-3.172	0.000424139
2-Major carbohydrate metabolism	major CHO metabolism.synthesis.starch.starch synthase	Ljwgs_041494.1_at	Proprietary Lotus japonicus similar to Q9XGC1: (Q9XGC1) STARCH SYNTHASE, ISOFORM V (EC 2.4.1.21)weakly similar to ( 139)AT4G18240| Symbols: ATSS4, SSIV | starch synthase-related protein | chr4:10082232-10087055 FORWARDvery weakly similar to (77.4)SSY3_SOLTUSoluble starch synthase 3, chloroplast precursor - Solanum tuberosum (Potato)glgA GlgA	-2.11	0.000870664
2-Major carbohydrate metabolism	major CHO metabolism.synthesis.starch.starch synthase	chr1.CM0141.21_at	Proprietary Lotus japonicus similar to At3g01180: putative glycogen synthaseweakly similar to ( 123)AT3G01180| Symbols: ATSS2 | glycogen synthase, putative | chr3:62463-65685 REVERSEweakly similar to ( 116)SSY2_SOLTUGranule-bound starch synthase 2, chloroplast precursor - Solanum tuberosum (Potato)glgA	2.932	0.00088996
2-Major carbohydrate metabolism	major CHO metabolism.synthesis.starch.starch synthase	Ljwgs_042679.1_at	Proprietary Lotus japonicus similar to At3g01180: putative glycogen synthasehighly similar to ( 575)AT3G01180| Symbols: ATSS2 | glycogen synthase, putative | chr3:62463-65685 REVERSEhighly similar to ( 578)SSG2_PEAGranule-bound starch synthase 2, chloroplast precursor - Pisum sativum (Garden pea)not assigned glgA GlgA Glyco_transf_5 RfaG Glycos_transf_1	-1.68	0.00170246
2-Major carbohydrate metabolism	major CHO metabolism.synthesis.starch.starch synthase	Ljwgs_039194.1_s_at	Proprietary Lotus japonicus similar to Q9XGC0: (Q9XGC0) STARCH SYNTHASE ISOFORM SS III (EC 2.4.1.21moderately similar to ( 313)AT1G11720| Symbols: ATSS3 | ATSS3 (STARCH SYNTHASE 3); starch synthase/ transferase, transferring glycosyl groups | chr1:3952511-3956840 FORWARDmoderately similar to ( 308)SSY3_SOLTUSoluble starch synthase 3, chloroplast precursor - Solanum tuberosum (Potato)SSIII	-3.125	0.00210908
2-Major carbohydrate metabolism	major CHO metabolism.synthesis.starch.starch synthase	chr1.CM0141.16_at	Proprietary Lotus japonicus similar to UGS3_PEA: (Q43093) GLYCOGEN [STARCH] SYNTHASE PRECURSOR (ECvery weakly similar to (69.3)SSG2_PEAGranule-bound starch synthase 2, chloroplast precursor - Pisum sativum (Garden pea)	2.098	0.00247916
2-Major carbohydrate metabolism	major CHO metabolism.synthesis.starch.starch synthase	Ljwgs_066590.1_s_at	Proprietary Lotus japonicus similar to Q9XGC0: (Q9XGC0) STARCH SYNTHASE ISOFORM SS III (EC 2.4.1.21moderately similar to ( 201)AT1G11720| Symbols: ATSS3 | ATSS3 (STARCH SYNTHASE 3); starch synthase/ transferase, transferring glycosyl groups | chr1:3952511-3956840 FORWARDmoderately similar to ( 211)SSY3_SOLTUSoluble starch synthase 3, chloroplast precursor - Solanum tuberosum (Potato)SSIII	-2.109	0.00298967
2-Major carbohydrate metabolism	major CHO metabolism.synthesis.starch.starch synthase	chr1.CM0141.6.1_at	Proprietary Lotus japonicus similar to At3g01180: putative glycogen synthasehighly similar to ( 659)AT3G01180| Symbols: ATSS2 | glycogen synthase, putative | chr3:62463-65685 REVERSEhighly similar to ( 678)SSY2_SOLTUGranule-bound starch synthase 2, chloroplast precursor - Solanum tuberosum (Potato)glgA GlgA Glyco_transf_5 RfaG	2.762	0.0030465
2-Major carbohydrate metabolism	major CHO metabolism.synthesis.starch.starch synthase	Ljwgs_031879.1_s_at	Proprietary Lotus japonicus similar to Q9XGC0: (Q9XGC0) STARCH SYNTHASE ISOFORM SS III (EC 2.4.1.21weakly similar to ( 129)AT1G11720| Symbols: ATSS3 | ATSS3 (STARCH SYNTHASE 3); starch synthase/ transferase, transferring glycosyl groups | chr1:3952511-3956840 FORWARDweakly similar to ( 152)SSY3_SOLTUSoluble starch synthase 3, chloroplast precursor - Solanum tuberosum (Potato)SSIII	-1.851	0.00384029
2-Major carbohydrate metabolism	major CHO metabolism.synthesis.starch.starch synthase	Ljwgs_050816.1_x_at	Proprietary Lotus japonicus similar to Q9XGC0: (Q9XGC0) STARCH SYNTHASE ISOFORM SS III (EC 2.4.1.21weakly similar to ( 162)AT1G11720| Symbols: ATSS3 | ATSS3 (STARCH SYNTHASE 3); starch synthase/ transferase, transferring glycosyl groups | chr1:3952511-3956840 FORWARDweakly similar to ( 171)SSY3_SOLTUSoluble starch synthase 3, chloroplast precursor - Solanum tuberosum (Potato)glgA GlgA	-1.655	0.0050563
2-Major carbohydrate metabolism	major CHO metabolism.synthesis.starch.starch synthase	Ljwgs_030565.1_at	Proprietary Lotus japonicus similar to Q9XGC0: (Q9XGC0) STARCH SYNTHASE ISOFORM SS III (EC 2.4.1.21weakly similar to ( 107)AT1G11720| Symbols: ATSS3 | ATSS3 (STARCH SYNTHASE 3); starch synthase/ transferase, transferring glycosyl groups | chr1:3952511-3956840 FORWARDweakly similar to ( 111)SSY3_SOLTUSoluble starch synthase 3, chloroplast precursor - Solanum tuberosum (Potato)SSIII	-1.501	0.00906453
2-Major carbohydrate metabolism	major CHO metabolism.synthesis.starch.transporter	TM1224.12.1_at	Proprietary Lotus japonicus similar to At3g08580: adenylate translocatorweakly similar to ( 160)AT3G08580| Symbols: AAC1 | AAC1 (ADP/ATP CARRIER 1); binding | chr3:2605712-2607036 REVERSEweakly similar to ( 164)ADT_ORYSAnot assigned not assigned not assigned not assigned not assigned not assigned not assigned Mito_carr	2.556	3.2637e-05
2-Major carbohydrate metabolism	major CHO metabolism.synthesis.starch.transporter	Ljwgs_032202.2_at	Proprietary Lotus japonicus similar to At3g08580: adenylate translocatorvery weakly similar to (95.1)AT3G08580| Symbols: AAC1 | AAC1 (ADP/ATP CARRIER 1); binding | chr3:2605712-2607036 REVERSEweakly similar to ( 106)ADT1_SOLTUADP,ATP carrier protein, mitochondrial precursor - Solanum tuberosum (Potato)not assigned	3.109	0.000680052
2-Major carbohydrate metabolism	major CHO metabolism.synthesis.starch.transporter	TM1224.12_at	Proprietary Lotus japonicus similar to At3g08580: adenylate translocatormoderately similar to ( 377)AT3G08580| Symbols: AAC1 | AAC1 (ADP/ATP CARRIER 1); binding | chr3:2605712-2607036 REVERSEmoderately similar to ( 379)ADT2_SOLTUADP,ATP carrier protein, mitochondrial precursor - Solanum tuberosum (Potato)not assigned not assigned not assigned not assigned not assigned not assigned not assigned no…	1.841	0.0013345
2-Major carbohydrate metabolism	major CHO metabolism.synthesis.starch.transporter	chr3.CM0106.58.1_s_at	Proprietary Lotus japonicus similar to At5g17400: ADP/ATP translocase-like proteinweakly similar to ( 114)AT5G17400| Symbols: | ADP, ATP carrier protein, mitochondrial, putative / ADP/ATP translocase, putative / adenine nucleotide translocator, putative | chr5:5729017-5730106 REVERSEvery weakly similar to (89.0)ADT1_GOSHIADP,ATP carrier protein 1, mitochondrial precursor - Gossypium hirsutum (Upl…	-1.237	0.00347661
2-Major carbohydrate metabolism	major CHO metabolism.synthesis.sucrose.FBPase	Ljwgs_058137.1_at	Proprietary Lotus japonicus similar to Q9XGG5: (Q9XGG5) FRUCTOSE-1,6-BISPHOSPHATASE (EC 3.1.3.11) (weakly similar to ( 170)AT1G43670| Symbols: | fructose-1,6-bisphosphatase, putative / D-fructose-1,6-bisphosphate 1-phosphohydrolase, putative / FBPase, putative | chr1:16470624-16472787 FORWARDweakly similar to ( 171)F16P2_SPIOLFructose-1,6-bisphosphatase, cytosolic - Spinacia oleracea (Spinach)not…	-1.794	0.00173358
2-Major carbohydrate metabolism	major CHO metabolism.synthesis.sucrose.FBPase	Ljwgs_076243.1_at	Proprietary Lotus japonicus similar to Q9SDL8: (Q9SDL8) FRUCTOSE-1,6-BISPHOSPHATASEweakly similar to ( 166)AT1G43670| Symbols: | fructose-1,6-bisphosphatase, putative / D-fructose-1,6-bisphosphate 1-phosphohydrolase, putative / FBPase, putative | chr1:16470624-16472787 FORWARDweakly similar to ( 172)F16P2_SOLTUFructose-1,6-bisphosphatase, cytosolic - Solanum tuberosum (Potato)not assigned FBPase …	-1.019	0.00207044
2-Major carbohydrate metabolism	major CHO metabolism.synthesis.sucrose.FBPase	Ljwgs_038851.1_at	Proprietary Lotus japonicus similar to Q9SEC1: (Q9SEC1) CYTOSOLIC FRUCTOSE-1,6-BISPHOSPHATE (FRAGMEmoderately similar to ( 296)AT1G43670| Symbols: | fructose-1,6-bisphosphatase, putative / D-fructose-1,6-bisphosphate 1-phosphohydrolase, putative / FBPase, putative | chr1:16470624-16472787 FORWARDmoderately similar to ( 303)F16P2_SOLTUFructose-1,6-bisphosphatase, cytosolic - Solanum tuberosum (Pot…	-2.822	0.00433322
2-Major carbohydrate metabolism	major CHO metabolism.synthesis.sucrose.SPP	Ljwgs_027833.1_at	Proprietary Lotus japonicus similar to Q9FQ10: (Q9FQ10) SUCROSE-PHOSPHATASE (EC 3.1.3.24)moderately similar to ( 238)AT2G35840| Symbols: | sucrose-phosphatase 1 (SPP1) | chr2:15061031-15062855 FORWARDS6PP_C S6PP	-2.003	0.000432745
2-Major carbohydrate metabolism	major CHO metabolism.synthesis.sucrose.SPP	Ljwgs_028125.1.1_s_at	Proprietary Lotus japonicus similar to At2g35840: putative sucrose-6F-phosphate phosphohydrolasevery weakly similar to (68.9)AT2G35840| Symbols: | sucrose-phosphatase 1 (SPP1) | chr2:15061031-15062855 FORWARDS6PP_C	-1.252	0.0030556
2-Major carbohydrate metabolism	major CHO metabolism.synthesis.sucrose.SPS	chr4.TM1536.5_at	Proprietary Lotus japonicus similar to At5g11110: sucrose-phosphate synthase -like proteinvery weakly similar to (54.3)AT5G11110| Symbols: ATSPS2F, SPS1 | ATSPS2F (sucrose phosphate synthase 2F); sucrose-phosphate synthase | chr5:3536427-3540902 FORWARDvery weakly similar to (55.8)SPS_VICFASucrose-phosphate synthase - Vicia faba (Broad bean)	-1.714	0.000295793
2-Major carbohydrate metabolism	major CHO metabolism.synthesis.sucrose.SPS	chr4.CM0003.42_s_at	Proprietary Lotus japonicus similar to At5g20280: sucrose-phosphate synthase-like proteinnearly identical (1509)AT5G20280| Symbols: ATSPS1F | ATSPS1F (sucrose phosphate synthase 1F); sucrose-phosphate synthase/ transferase, transferring glycosyl groups | chr5:6844996-6849999 REVERSEnearly identical (1808)SPS_VICFASucrose-phosphate synthase - Vicia faba (Broad bean)not assigned not assigned RfaG G…	-1.912	0.000722267
2-Major carbohydrate metabolism	major CHO metabolism.synthesis.sucrose.SPS	Ljwgs_015908.2_at	Proprietary Lotus japonicus similar to SPS2_CRAPL: (O04933) SUCROSE-PHOSPHATE SYNTHASE 2 (EC 2.4.1.moderately similar to ( 370)AT1G04920| Symbols: ATSPS3F | ATSPS3F (sucrose phosphate synthase 3F); sucrose-phosphate synthase/ transferase, transferring glycosyl groups | chr1:1391673-1395755 REVERSEmoderately similar to ( 328)SPS_MAIZESucrose-phosphate synthase - Zea mays (Maize)S6PP	-3.097	0.0070405
3-Minor carbohydrate metabolism	minor CHO metabolism.callose	Ljwgs_139478.1.1_at	Proprietary Lotus japonicus similar to Q9XEG1: (Q9XEG1) PUTATIVE CALLOSE SYNTHASE CATALYTIC SUBUNITvery weakly similar to (88.2)AT2G36850| Symbols: GSL08, ATGSL8, ATGSL08 | ATGSL08 (GLUCAN SYNTHASE-LIKE 8); 1,3-beta-glucan synthase/ transferase, transferring glycosyl groups | chr2:15462014-15476446 REVERSE	1.298	0.000637461
3-Minor carbohydrate metabolism	minor CHO metabolism.galactose.alpha-galactosidases	chr1.TM1003.6_at	Proprietary Lotus japonicus similar to At3g56310: alpha-galactosidase-like proteinhighly similar to ( 587)AT3G56310| Symbols: | alpha-galactosidase, putative / melibiase, putative / alpha-D-galactoside galactohydrolase, putative | chr3:20893865-20896724 FORWARDmoderately similar to ( 429)AGAL_ORYSAnot assigned Melibiase	-1.832	0.00102283
3-Minor carbohydrate metabolism	minor CHO metabolism.galactose.alpha-galactosidases	chr4.TM0597.32_at	Proprietary Lotus japonicus similar to At3g26380: unknown proteinhighly similar to ( 742)AT3G26380| Symbols: | glycosyl hydrolase family protein 27 / alpha-galactosidase family protein / melibiase family protein | chr3:9661377-9664382 FORWARDvery weakly similar to (90.5)AGAL_ORYSAnot assigned	-1.477	0.00181709
3-Minor carbohydrate metabolism	minor CHO metabolism.galactose.alpha-galactosidases	Ljwgs_025958.1_s_at	Proprietary Lotus japonicus similar to At3g56310: alpha-galactosidase-like proteinmoderately similar to ( 221)AT3G56310| Symbols: | alpha-galactosidase, putative / melibiase, putative / alpha-D-galactoside galactohydrolase, putative | chr3:20893865-20896724 FORWARDweakly similar to ( 153)AGAL_ORYSAnot assigned	-1.236	0.00403163
3-Minor carbohydrate metabolism	minor CHO metabolism.galactose.alpha-galactosidases	chr6.TM0689.9_at	Proprietary Lotus japonicus similar to At3g26380: unknown proteinmoderately similar to ( 469)AT3G26380| Symbols: | glycosyl hydrolase family protein 27 / alpha-galactosidase family protein / melibiase family protein | chr3:9661377-9664382 FORWARDvery weakly similar to (58.2)AGAL_ORYSAnot assigned	-1.029	0.00457037
3-Minor carbohydrate metabolism	minor CHO metabolism.galactose.galactokinases	Ljwgs_091709.1_at	Proprietary Lotus japonicus similar to At3g06580: galactose kinaseweakly similar to ( 173)AT3G06580| Symbols: GALK, GAL1 | GAL1 (GALACTOSE KINASE 1); ATP binding / galactokinase | chr3:2049147-2051873 REVERSEnot assigned GalK PRK05322 GHMP_kinases_C PRK03817 ERG12 PRK05101 PRK00555 PRK03926	1.493	0.00129159
3-Minor carbohydrate metabolism	minor CHO metabolism.myo-inositol.inositol phosphatase	chr4.CM0288.65_at	Proprietary Lotus japonicus similar to At3g02870: myo-inositol monophosphatase like proteinmoderately similar to ( 414)AT3G02870| Symbols: VTC4 | VTC4; 3'(2'),5'-bisphosphate nucleotidase/ inositol or phosphatidylinositol phosphatase | chr3:627749-629689 REVERSEmoderately similar to ( 400)IMPP_MESCRInositol monophosphatase - Mesembryanthemum crystallinum (Common ice plant)not assigned not assigne…	-2.164	0.000828389
3-Minor carbohydrate metabolism	minor CHO metabolism.myo-inositol.InsP-Kinases	chr2.CM0168.46_s_at	Proprietary Lotus japonicus similar to Q9ARC3: (Q9ARC3) HYPOTHETICAL 33.1 KDA PROTEINweakly similar to ( 170)AT5G61760| Symbols: IPK2B, ATIPK2BETA | ATIPK2BETA (Arabidopsis thaliana inositol hexakisphosphate 2beta); inositol or phosphatidylinositol kinase | chr5:24831142-24832044 REVERSEnot assigned IPK	-1.026	0.00190344
3-Minor carbohydrate metabolism	minor CHO metabolism.others	chr2.CM0312.8_s_at	Proprietary Lotus japonicus similar to At3g17770: dihydroxyacetone kinase like proteinhighly similar to ( 697)AT3G17770| Symbols: | dihydroxyacetone kinase family protein | chr3:6081979-6085963 REVERSEvery weakly similar to (77.4)DHBK_SOYBNPutative 3,4-dihydroxy-2-butanone kinase - Glycine max (Soybean)not assigned Dak1 DAK1 PRK11468 Dak2 PRK10005	1.542	8.60163e-05
3-Minor carbohydrate metabolism	minor CHO metabolism.others	Ljwgs_037289.1_at	Proprietary Lotus japonicus similar to At1g59960: putative proteinvery weakly similar to (70.1)AT1G59960| Symbols: | aldo/keto reductase, putative | chr1:22075075-22076732 REVERSEvery weakly similar to (82.8)6DCS_SOYBNNAD(P)H-dependent 6'-deoxychalcone synthase - Glycine max (Soybean)not assigned Aldo_ket_red ARA1 dkgB dkgA	2.453	0.000207405
3-Minor carbohydrate metabolism	minor CHO metabolism.others	Ljwgs_012764.1_at	Proprietary Lotus japonicus similar to At1g04420: unknown proteinmoderately similar to ( 214)AT1G04420| Symbols: | aldo/keto reductase family protein | chr1:1191633-1193698 FORWARDnot assigned Tas PRK10625 Aldo_ket_red	-1.465	0.000224029
3-Minor carbohydrate metabolism	minor CHO metabolism.others	chr2.CM0249.102_at	Proprietary Lotus japonicus similar to At5g66530: apospory-associated protein C-likemoderately similar to ( 457)AT5G66530| Symbols: | aldose 1-epimerase family protein | chr5:26571047-26572801 REVERSEnot assigned COG0676 Aldose_epim GalM	-2.37	0.000328698
3-Minor carbohydrate metabolism	minor CHO metabolism.others	Ljwgs_070155.1_at	Proprietary Lotus japonicus similar to At1g06690: unknown proteinmoderately similar to ( 259)AT1G06690| Symbols: | aldo/keto reductase family protein | chr1:2049741-2052038 REVERSEvery weakly similar to (52.8)NADO2_ORYSAnot assigned not assigned ARA1 Tas Aldo_ket_red dkgB PRK09912 COG4989 PRK10625	-2.5	0.000631443
3-Minor carbohydrate metabolism	minor CHO metabolism.others	chr1.CM0315.14_at	Proprietary Lotus japonicus similar to O48971: (O48971) ALDOSE-1-EPIMERASE-LIKE PROTEINmoderately similar to ( 409)AT5G15140| Symbols: | aldose 1-epimerase family protein | chr5:4908689-4910673 FORWARDnot assigned galM Aldose_epim GalM	3.031	0.000635249
3-Minor carbohydrate metabolism	minor CHO metabolism.others	Ljwgs_100208.1_at	Proprietary Lotus japonicus similar to At5g52190: unknown proteinmoderately similar to ( 274)AT5G52190| Symbols: | sugar isomerase (SIS) domain-containing protein | chr5:21219043-21219669 REVERSEGutQ	-2.276	0.00075416
3-Minor carbohydrate metabolism	minor CHO metabolism.others	Ljwgs_012908.1_at	Proprietary Lotus japonicus similar to At5g66530: apospory-associated protein C-likeweakly similar to ( 187)AT5G66530| Symbols: | aldose 1-epimerase family protein | chr5:26571047-26572801 REVERSEnot assigned Aldose_epim COG0676	-3.281	0.000987752
3-Minor carbohydrate metabolism	minor CHO metabolism.others	Ljwgs_019910.1_at	Proprietary Lotus japonicus similar to Q96426: (Q96426) POLYKETIDE REDUCTASE (GGPKR2)moderately similar to ( 308)AT1G59950| Symbols: | aldo/keto reductase, putative | chr1:22071698-22074253 REVERSEhighly similar to ( 534)6DCS_SOYBNNAD(P)H-dependent 6'-deoxychalcone synthase - Glycine max (Soybean)not assigned not assigned not assigned Aldo_ket_red ARA1 dkgA dkgB Tas COG4989 COG1453 PRK09912 PRK10…	1.958	0.000993676
3-Minor carbohydrate metabolism	minor CHO metabolism.others	Ljwgs_015114.2_s_at	Proprietary Lotus japonicus similar to At3g17770: dihydroxyacetone kinase like proteinweakly similar to ( 158)AT3G17770| Symbols: | dihydroxyacetone kinase family protein | chr3:6081979-6085963 REVERSEnot assigned Dak1 DAK1 PRK11468	1.481	0.0012383
3-Minor carbohydrate metabolism	minor CHO metabolism.others	Ljwgs_105741.1_at	Proprietary Lotus japonicus similar to At3g17940: aldose 1-epimerase like proteinmoderately similar to ( 213)AT3G17940| Symbols: | aldose 1-epimerase family protein | chr3:6143713-6145250 REVERSEnot assigned galM Aldose_epim GalM	-1.863	0.00133897
3-Minor carbohydrate metabolism	minor CHO metabolism.others	chr1.CM0579.48_at	Proprietary Lotus japonicus similar to At3g61610: unknown proteinmoderately similar to ( 348)AT3G61610| Symbols: | aldose 1-epimerase family protein | chr3:22810455-22812004 FORWARDnot assigned COG0676 Aldose_epim	-1.561	0.00149822
3-Minor carbohydrate metabolism	minor CHO metabolism.others	Ljwgs_060790.1_at	Proprietary Lotus japonicus similar to At2g37770: putative aldo/keto reductaseweakly similar to ( 177)AT2G37770| Symbols: | oxidoreductase | chr2:15841966-15843737 FORWARDweakly similar to ( 104)6DCS_SOYBNNAD(P)H-dependent 6'-deoxychalcone synthase - Glycine max (Soybean)not assigned not assigned not assigned ARA1 Aldo_ket_red dkgA dkgB Tas COG4989	-1.204	0.00173011
3-Minor carbohydrate metabolism	minor CHO metabolism.others	Ljwgs_014813.2_at	Proprietary Lotus japonicus similar to At2g27680: unknown proteinmoderately similar to ( 207)AT2G27680| Symbols: | aldo/keto reductase family protein | chr2:11811058-11813042 REVERSEnot assigned Aldo_ket_red Tas	-2.895	0.00174172
3-Minor carbohydrate metabolism	minor CHO metabolism.others	Ljwgs_021207.1_s_at	Proprietary Lotus japonicus similar to At4g23730: unknown proteinmoderately similar to ( 351)AT4G23730| Symbols: | aldose 1-epimerase family protein | chr4:12362965-12364802 FORWARDnot assigned COG0676 Aldose_epim	-1.819	0.00174816
3-Minor carbohydrate metabolism	minor CHO metabolism.others	Ljwgs_047313.2_s_at	Proprietary Lotus japonicus similar to At4g23730: unknown proteinweakly similar to ( 142)AT4G23730| Symbols: | aldose 1-epimerase family protein | chr4:12362965-12364802 FORWARDnot assigned COG0676 Aldose_epim	-1.648	0.00180286
3-Minor carbohydrate metabolism	minor CHO metabolism.others	Ljwgs_041162.1_at	Proprietary Lotus japonicus similar to At4g28706: unknown proteinweakly similar to ( 133)AT4G28706| Symbols: | pfkB-type carbohydrate kinase family protein | chr4:14167811-14170625 FORWARDribokinase_group_B	-1.491	0.00181208
3-Minor carbohydrate metabolism	minor CHO metabolism.others	Ljwgs_079424.1_at	Proprietary Lotus japonicus similar to At5g53580: aldo/keto reductase-like proteinweakly similar to ( 153)AT5G53580| Symbols: | aldo/keto reductase family protein | chr5:21782441-21784145 REVERSEnot assigned Tas Aldo_ket_red	-2.247	0.00199452
3-Minor carbohydrate metabolism	minor CHO metabolism.others	Ljwgs_086703.1_at	Proprietary Lotus japonicus similar to At3g17940: aldose 1-epimerase like proteinmoderately similar to ( 273)AT3G17940| Symbols: | aldose 1-epimerase family protein | chr3:6143713-6145250 REVERSEnot assigned Aldose_epim galM GalM	-1.775	0.00205267
3-Minor carbohydrate metabolism	minor CHO metabolism.others	Ljwgs_061092.1_s_at	Proprietary Lotus japonicus similar to At3g17940: aldose 1-epimerase like proteinvery weakly similar to (71.2)AT3G17940| Symbols: | aldose 1-epimerase family protein | chr3:6143713-6145250 REVERSEnot assigned	-1.769	0.0025351
3-Minor carbohydrate metabolism	minor CHO metabolism.others	Ljwgs_079870.1_at	Proprietary Lotus japonicus similar to At4g27600: carbohydrate kinase like proteinmoderately similar to ( 204)AT4G27600| Symbols: | pfkB-type carbohydrate kinase family protein | chr4:13782759-13785011 REVERSEnot assigned adenosine_kinase RbsK PfkB KdgK ribokinase	-2.381	0.00304103
3-Minor carbohydrate metabolism	minor CHO metabolism.others	Ljwgs_043734.1_s_at	Proprietary Lotus japonicus similar to At3g17940: aldose 1-epimerase like proteinweakly similar to ( 146)AT3G17940| Symbols: | aldose 1-epimerase family protein | chr3:6143713-6145250 REVERSEnot assigned Aldose_epim galM GalM	-1.228	0.00331101
3-Minor carbohydrate metabolism	minor CHO metabolism.others	Ljwgs_059662.1_at	Proprietary Lotus japonicus similar to At4g28706: unknown proteinweakly similar to ( 115)AT4G28706| Symbols: | pfkB-type carbohydrate kinase family protein | chr4:14167811-14170625 FORWARDribokinase_group_B	-2.551	0.00338737
3-Minor carbohydrate metabolism	minor CHO metabolism.others	Ljwgs_011031.2_at	Proprietary Lotus japonicus similar to At4g28706: unknown proteinmoderately similar to ( 241)AT4G28706| Symbols: | pfkB-type carbohydrate kinase family protein | chr4:14167811-14170625 FORWARDnot assigned not assigned ribokinase_group_B RbsK ribokinase_group_A Ketohexokinase PfkB KdgK ribokinase YeiC_kinase_like bac_FRK Guanosine_kinase_like PRK11142	-1.473	0.00367261
3-Minor carbohydrate metabolism	minor CHO metabolism.others	Ljwgs_018124.1_at	Proprietary Lotus japonicus similar to At5g53850: unknown proteinmoderately similar to ( 228)AT5G53850| Symbols: | haloacid dehalogenase-like hydrolase family protein | chr5:21878843-21882043 REVERSEnot assigned COG4229	-1.559	0.00373716
3-Minor carbohydrate metabolism	minor CHO metabolism.others	TM1614.9.1_at	Proprietary Lotus japonicus similar to At1g59960: putative proteinweakly similar to ( 109)AT1G59960| Symbols: | aldo/keto reductase, putative | chr1:22075075-22076732 REVERSEvery weakly similar to (99.0)NADO1_ORYSAnot assigned Aldo_ket_red ARA1 dkgA dkgB	-2.833	0.00659363
3-Minor carbohydrate metabolism	minor CHO metabolism.others	TM1614.9_at	Proprietary Lotus japonicus similar to At1g59950: hypothetical proteinmoderately similar to ( 246)AT1G59950| Symbols: | aldo/keto reductase, putative | chr1:22071698-22074253 REVERSEmoderately similar to ( 248)NADO1_ORYSAnot assigned not assigned Aldo_ket_red ARA1 dkgA dkgB Tas COG4989 PRK10625	-2.918	0.00697104
3-Minor carbohydrate metabolism	minor CHO metabolism.others	Ljwgs_113363.1_at	Proprietary Lotus japonicus similar to At1g19600: ribokinase, putativeweakly similar to ( 116)AT1G19600| Symbols: | pfkB-type carbohydrate kinase family protein | chr1:6779076-6780889 FORWARDnot assigned adenosine_kinase	-1.418	0.00783921
3-Minor carbohydrate metabolism	minor CHO metabolism.others	chr6.TM0830.1_at	Proprietary Lotus japonicus similar to At5g57330: apospory-associated protein Cweakly similar to ( 186)AT5G57330| Symbols: | aldose 1-epimerase family protein | chr5:23235618-23237890 FORWARDnot assigned Aldose_epim COG0676	-1.598	0.00924459
3-Minor carbohydrate metabolism	minor CHO metabolism.sugar alcohols	Ljwgs_079291.1_at	Proprietary Lotus japonicus similar to At5g51970: sorbitol dehydrogenase-like proteinweakly similar to ( 102)AT5G51970| Symbols: | sorbitol dehydrogenase, putative / L-iditol 2-dehydrogenase, putative | chr5:21129046-21130510 FORWARDnot assigned AdhC ADH_zinc_N	-2.016	0.000317443
3-Minor carbohydrate metabolism	minor CHO metabolism.sugar alcohols	Ljwgs_030447.1_at	Proprietary Lotus japonicus similar to At4g30310: unknown proteinweakly similar to ( 159)AT4G30310| Symbols: | ribitol kinase, putative | chr4:14831919-14835098 FORWARDnot assigned AraB PRK04123 XylB FGGY_C GlpK PRK10331	-1.236	0.00147709
3-Minor carbohydrate metabolism	minor CHO metabolism.sugar kinases	chr3.CM0216.69_at	Proprietary Lotus japonicus similar to At2g21370: xylulose kinase like proteinhighly similar to ( 617)AT2G21370| Symbols: | xylulose kinase, putative | chr2:9144662-9146653 REVERSEnot assigned XylB AraB PRK04123 FGGY_N FGGY_C GlpK PRK10331 PRK10939	-2.436	0.000325785
3-Minor carbohydrate metabolism	minor CHO metabolism.sugar kinases	Ljwgs_061665.1_s_at	Proprietary Lotus japonicus similar to At2g21370: xylulose kinase like proteinmoderately similar to ( 239)AT2G21370| Symbols: | xylulose kinase, putative | chr2:9144662-9146653 REVERSEXylB	-2.698	0.00109514
3-Minor carbohydrate metabolism	minor CHO metabolism.trehalose.potential TPS/TPP	Ljwgs_086975.1_at	Proprietary Lotus japonicus similar to Q9C9W6: (Q9C9W6) PUTATIVE TREHALOSE-6-PHOSPHATE SYNTHASEmoderately similar to ( 201)AT1G68020| Symbols: TPS6, ATTPS6 | ATTPS6 (Arabidopsis thaliana trehalose phosphatase/synthase 6); trehalose-phosphatase | chr1:25501156-25503904 FORWARDnot assigned Trehalose_PPase OtsB	-1.133	0.00290811
3-Minor carbohydrate metabolism	minor CHO metabolism.trehalose.potential TPS/TPP	chr5.CM0328.6_at	Proprietary Lotus japonicus similar to At4g17770: trehalose-6-phosphate synthase like proteinnearly identical (1314)AT4G17770| Symbols: TPS5, ATTPS5 | ATTPS5 (Arabidopsis thaliana trehalose phosphatase/synthase 5); transferase, transferring glycosyl groups / trehalose-phosphatase | chr4:9877068-9880097 FORWARDnot assigned Glyco_transf_20 OtsA Trehalose_PPase PRK10117 OtsB Hydrolase_3 Cof PRK10187	-2.514	0.00347029
3-Minor carbohydrate metabolism	minor CHO metabolism.trehalose.TPS	TM0379.14_at	Proprietary Lotus japonicus similar to At1g78580: trehalose-6-phosphate synthasehighly similar to ( 691)AT1G78580| Symbols: TPS1, ATTPS1 | ATTPS1 (TREHALOSE-6-PHOSPHATE SYNTHASE); transferase, transferring glycosyl groups | chr1:29557388-29562375 REVERSEnot assigned Trehalose_PPase Glyco_transf_20 OtsA OtsB PRK10117	-2.206	0.000354997
3-Minor carbohydrate metabolism	minor CHO metabolism.trehalose.TPS	Ljwgs_039459.1_at	Proprietary Lotus japonicus similar to At1g78580: trehalose-6-phosphate synthaseweakly similar to ( 163)AT1G78580| Symbols: TPS1, ATTPS1 | ATTPS1 (TREHALOSE-6-PHOSPHATE SYNTHASE); transferase, transferring glycosyl groups | chr1:29557388-29562375 REVERSEnot assigned Trehalose_PPase OtsB	-1.73	0.00104974
3-Minor carbohydrate metabolism	minor CHO metabolism.trehalose.TPS	Ljwgs_070708.1_at	Proprietary Lotus japonicus similar to At1g78580: trehalose-6-phosphate synthaseweakly similar to ( 116)AT1G78580| Symbols: TPS1, ATTPS1 | ATTPS1 (TREHALOSE-6-PHOSPHATE SYNTHASE); transferase, transferring glycosyl groups | chr1:29557388-29562375 REVERSE	-1.398	0.00265213
3-Minor carbohydrate metabolism	minor CHO metabolism.trehalose.trehalase	Ljwgs_031495.1_at	Proprietary Lotus japonicus similar to Q9XEY7: (Q9XEY7) TREHALASE 1 GMTRE1moderately similar to ( 270)AT4G24040| Symbols: ATTRE1, TREHALASE 1, TRE1 | ATTRE1 (TREHALASE 1); trehalase | chr4:12488252-12491070 FORWARDnot assigned Trehalase TreA	3.513	0.000134858
3-Minor carbohydrate metabolism	minor CHO metabolism.trehalose.trehalase	chr4.CM0247.11_s_at	Proprietary Lotus japonicus similar to Q9XEY7: (Q9XEY7) TREHALASE 1 GMTRE1very weakly similar to (67.8)AT4G24040| Symbols: ATTRE1, TREHALASE 1, TRE1 | ATTRE1 (TREHALASE 1); trehalase | chr4:12488252-12491070 FORWARDTrehalase	1.542	0.00469108
4-Glycolysis	glycolysis.aldolase	chr5.CM0359.35_at	Proprietary Lotus japonicus similar to At5g03690: fructose-bisphosphate aldolase -like proteinhighly similar to ( 611)AT5G03690| Symbols: | fructose-bisphosphate aldolase, putative | chr5:963388-964981 REVERSEhighly similar to ( 589)ALF_CICARFructose-bisphosphate aldolase, cytoplasmic isozyme - Cicer arietinum (Chickpea) (Garbanzo)not assigned Glycolytic FBP_aldolase_I_a COG3588 FBP_aldolase_I PR…	3.477	7.12477e-05
4-Glycolysis	glycolysis.aldolase	chr2.CM0210.32_at	Proprietary Lotus japonicus similar to ALF1_PEA: (P46256) FRUCTOSE-BISPHOSPHATE ALDOLASE, CYTOPLASMhighly similar to ( 598)AT4G26530| Symbols: | fructose-bisphosphate aldolase | chr4:13391573-13392944 FORWARDhighly similar to ( 639)ALF1_PEAFructose-bisphosphate aldolase, cytoplasmic isozyme 1 - Pisum sativum (Garden pea)not assigned Glycolytic FBP_aldolase_I_a COG3588 FBP_aldolase_I PRK05377 FBP_…	-3.143	0.000277698
4-Glycolysis	glycolysis.aldolase	Ljwgs_071606.1_s_at	Proprietary Lotus japonicus similar to ALF1_PEA: (P46256) FRUCTOSE-BISPHOSPHATE ALDOLASE, CYTOPLASMmoderately similar to ( 246)AT4G26530| Symbols: | fructose-bisphosphate aldolase | chr4:13391573-13392944 FORWARDmoderately similar to ( 250)ALF1_PEAFructose-bisphosphate aldolase, cytoplasmic isozyme 1 - Pisum sativum (Garden pea)not assigned Glycolytic FBP_aldolase_I_a FBP_aldolase_I COG3588	-3.695	0.000486628
4-Glycolysis	glycolysis.enolase	chr1.CM0378.25_at	Proprietary Lotus japonicus similar to At2g36530: enolase (2-phospho-D-glycerate hydroylase)highly similar to ( 795)AT2G36530| Symbols: LOS2 | LOS2 (Low expression of osmotically responsive genes 1); phosphopyruvate hydratase | chr2:15328160-15330865 REVERSEhighly similar to ( 797)ENO_RICCOEnolase - Ricinus communis (Castor bean)not assigned enolase eno Eno Enolase_C Enolase_N enolase_like PRK083…	1.124	0.000185178
4-Glycolysis	glycolysis.enolase	Ljwgs_041684.1_at	Proprietary Lotus japonicus similar to At1g74030: putative enolasemoderately similar to ( 306)AT1G74030| Symbols: | enolase, putative | chr1:27843126-27845562 REVERSEmoderately similar to ( 248)ENO_RICCOEnolase - Ricinus communis (Castor bean)not assigned Enolase_C enolase eno Eno enolase_like	1.145	0.00738337
4-Glycolysis	glycolysis.Fruc2,6BisPase	Ljwgs_046164.1_at	Proprietary Lotus japonicus similar to At1g07110: fructose-6-phosphate,2-kinase/fructose-2, 6-bisphosphatase (fkfbp)very weakly similar to ( 100)AT1G07110| Symbols: ATF2KP, FKFBP, F2KP | F2KP (FRUCTOSE-2,6-BISPHOSPHATASE); fructose-2,6-bisphosphate 2-phosphatase | chr1:2178362-2183979 REVERSEnot assigned	-2.273	0.000445892
4-Glycolysis	glycolysis.Fruc2,6BisPase	chr5.CM0911.41_at	Proprietary Lotus japonicus similar to O81398: (O81398) FRUCTOSE-6-PHOSPHATE 2-KINASE/FRUCTOSE-2,6-moderately similar to ( 313)AT1G07110| Symbols: ATF2KP, FKFBP, F2KP | F2KP (FRUCTOSE-2,6-BISPHOSPHATASE); fructose-2,6-bisphosphate 2-phosphatase | chr1:2178362-2183979 REVERSEnot assigned not assigned phoE PGAM PRK07238	-1.811	0.00448092
4-Glycolysis	glycolysis.Fruc2,6BisPase	chr5.CM0911.62_at	Proprietary Lotus japonicus similar to At1g07110: fructose-6-phosphate,2-kinase/fructose-2, 6-bisphosphatase (fkfbp)moderately similar to ( 419)AT1G07110| Symbols: ATF2KP, FKFBP, F2KP | F2KP (FRUCTOSE-2,6-BISPHOSPHATASE); fructose-2,6-bisphosphate 2-phosphatase | chr1:2178362-2183979 REVERSEnot assigned 6PF2K	-2.751	0.00713591
4-Glycolysis	glycolysis.G6PIsomerase	chr1.TM0454.3_at	Proprietary Lotus japonicus similar to At4g24620: glucose-6-phosphate isomerasenearly identical (1010)AT4G24620| Symbols: PGI, PGI1 | PGI1 (CHLOROPLASTIC PHOSPHOGLUCOSE ISOMERASE) | chr4:12709107-12712620 REVERSEweakly similar to ( 147)G6PI_SPIOLGlucose-6-phosphate isomerase, cytosolic - Spinacia oleracea (Spinach)not assigned pgi Pgi PGI PRK00973 PRK03868 PRK09533	-1.294	0.000738935
4-Glycolysis	glycolysis.glyceraldehyde 3-phosphate dehydrogenase	chr4.CM0432.12.1_at	Proprietary Lotus japonicus similar to At1g79530: glyceraldehyde-3-phosphate dehydrogenase (EC 1.2.1.12) precursor like proteinweakly similar to ( 108)AT1G79530| Symbols: GAPCP-1 | GAPCP-1; glyceraldehyde-3-phosphate dehydrogenase | chr1:29921125-29923981 REVERSEvery weakly similar to (98.2)G3PD_MAIZEGlyceraldehyde-3-phosphate dehydrogenase, cytosolic 2 - Zea mays (Maize)not assigned Gp_dh_C GapA…	2.472	0.00011019
4-Glycolysis	glycolysis.glyceraldehyde 3-phosphate dehydrogenase	chr1.TM0236.14.1_at	Proprietary Lotus japonicus similar to At1g79530: glyceraldehyde-3-phosphate dehydrogenase (EC 1.2.1.12) precursor like proteinvery weakly similar to (91.3)AT1G79530| Symbols: GAPCP-1 | GAPCP-1; glyceraldehyde-3-phosphate dehydrogenase | chr1:29921125-29923981 REVERSEvery weakly similar to (80.1)G3PC_PHYPAGlyceraldehyde-3-phosphate dehydrogenase, cytosolic - Physcomitrella patens (Moss)not assign…	1.574	0.000178877
4-Glycolysis	glycolysis.glyceraldehyde 3-phosphate dehydrogenase	Ljwgs_086307.1_at	Proprietary Lotus japonicus similar to G3PC_PEA: (P34922) GLYCERALDEHYDE 3-PHOSPHATE DEHYDROGENASE,moderately similar to ( 275)AT1G13440| Symbols: GAPC-2 | GAPC-2 | chr1:4608462-4610491 REVERSEmoderately similar to ( 281)G3PC_PEAGlyceraldehyde-3-phosphate dehydrogenase, cytosolic - Pisum sativum (Garden pea)not assigned GapA Gp_dh_C PRK07729 PRK07403 PRK08955 PRK08289 Asd	3.101	0.000381363
4-Glycolysis	glycolysis.PEPCase	chr5.CM0311.22_at	Proprietary Lotus japonicus similar to At1g68750: putative phosphoenolpyruvate carboxylasenearly identical (1495)AT1G68750| Symbols: ATPPC4 | ATPPC4 (Arabidopsis thaliana phosphoenolpyruvate carboxylase 4); phosphoenolpyruvate carboxylase | chr1:25826605-25831767 REVERSEhighly similar to ( 658)CAPP2_CHLREPhosphoenolpyruvate carboxylase 2 - Chlamydomonas reinhardtiiPRK00009 Ppc PEPcase	-1.787	0.0025881
4-Glycolysis	glycolysis.PGM	chr5.CM0953.28_at	Proprietary Lotus japonicus similar to At5g51820: phosphoglucomutase (emb|CAB64725.1)highly similar to ( 771)AT5G51820| Symbols: ATPGMP, PGM1, STF1, PGM | PGM (PHOSPHOGLUCOMUTASE) | chr5:21080757-21085159 REVERSEhighly similar to ( 802)PGMP_PEAPhosphoglucomutase, chloroplast precursor - Pisum sativum (Garden pea)not assigned not assigned PRK07564 Pgm {ManB} PGM_PMM_II PGM_PMM_III	-2.155	0.0010241
4-Glycolysis	glycolysis.PGM	Ljwgs_046433.1_at	Proprietary Lotus japonicus similar to PGMU_PEA: (Q9SM60) PHOSPHOGLUCOMUTASE, CYTOPLASMIC (EC 5.4.2moderately similar to ( 212)AT1G23190| Symbols: | phosphoglucomutase, cytoplasmic, putative / glucose phosphomutase, putative | chr1:8219935-8224175 FORWARDmoderately similar to ( 230)PGMC_PEAPhosphoglucomutase, cytoplasmic - Pisum sativum (Garden pea)not assigned Pgm PRK07564	-1.701	0.0012408
4-Glycolysis	glycolysis.PGM	Ljwgs_037882.1_at	Proprietary Lotus japonicus similar to At1g23190: putative phosphoglucomutasemoderately similar to ( 266)AT1G23190| Symbols: | phosphoglucomutase, cytoplasmic, putative / glucose phosphomutase, putative | chr1:8219935-8224175 FORWARDmoderately similar to ( 287)PGMC_PEAPhosphoglucomutase, cytoplasmic - Pisum sativum (Garden pea)not assigned Pgm PRK07564 PGM_PMM_III PGM_PMM_II {ManB}	-1.709	0.00771217
4-Glycolysis	glycolysis.phosphoglycerate mutase	chr1.CM0192.49_at	Proprietary Lotus japonicus similar to At1g22170: phosphoglycerate mutase like proteinmoderately similar to ( 437)AT1G22170| Symbols: | phosphoglycerate/bisphosphoglycerate mutase family protein | chr1:7826592-7828044 FORWARDnot assigned PRK01112 GpmA PRK01295 PGAM phoE PRK07238 PRK03482	3.429	1.17224e-05
4-Glycolysis	glycolysis.phosphoglycerate mutase	chr3.TM0576.19_s_at	Proprietary Lotus japonicus similar to At1g09780: putative 2,3-bisphosphoglycerate-independent phosphoglycerate mutaseweakly similar to ( 133)AT1G09780| Symbols: | 2,3-biphosphoglycerate-independent phosphoglycerate mutase, putative / phosphoglyceromutase, putative | chr1:3165552-3167814 REVERSEweakly similar to ( 145)PMGI_RICCO2,3-bisphosphoglycerate-independent phosphoglycerate mutase - Ricinus…	1.608	0.000465138
4-Glycolysis	glycolysis.phosphoglycerate mutase	chr3.CM0634.47_at	Proprietary Lotus japonicus similar to At3g08590: putative 2,3-bisphosphoglycerate-independent phosphoglycerate mutasehighly similar to ( 943)AT3G08590| Symbols: | 2,3-biphosphoglycerate-independent phosphoglycerate mutase, putative / phosphoglyceromutase, putative | chr3:2608689-2611243 REVERSEhighly similar to ( 989)PMGI_MESCR2,3-bisphosphoglycerate-independent phosphoglycerate mutase - Mesembr…	1.078	0.000484521
4-Glycolysis	glycolysis.phosphoglycerate mutase	Ljwgs_010155.1_at	Proprietary Lotus japonicus similar to At3g50520: phosphoglyerate mutase like proteinmoderately similar to ( 213)AT3G50520| Symbols: | phosphoglycerate/bisphosphoglycerate mutase family protein | chr3:18759039-18760399 FORWARDnot assigned phoE PGAM PRK07238 PRK03482	1.003	0.00190364
4-Glycolysis	glycolysis.PK	chr4.TM1309.11.1_at	Proprietary Lotus japonicus similar to At5g56350: pyruvate kinasehighly similar to ( 745)AT5G56350| Symbols: | pyruvate kinase, putative | chr5:22837480-22839755 REVERSEhighly similar to ( 742)KPYC_TOBACPyruvate kinase, cytosolic isozyme - Nicotiana tabacum (Common tobacco)not assigned Pyruvate_Kinase PykF PK PRK05826 PRK06354 PRK09206 PRK06247 PRK06739 PK_C PRK08187	2.013	0.000195853
4-Glycolysis	glycolysis.PPFK	TM0755.8.1_at	Proprietary Lotus japonicus similar to At2g22480: pyrophosphate--fructose-6-phosphate 1-phosphotransferase like proteinweakly similar to ( 105)AT2G22480| Symbols: | phosphofructokinase family protein | chr2:9552750-9555494 FORWARDnot assigned PRK06830	4.094	1.57935e-05
4-Glycolysis	glycolysis.PPFK	chr4.TM1203.6_at	Proprietary Lotus japonicus similar to At5g47810: pyrophosphate-fructose-6-phosphate 1-phosphotransferase-like proteinmoderately similar to ( 481)AT5G47810| Symbols: | phosphofructokinase family protein | chr5:19373795-19375215 REVERSEvery weakly similar to (63.5)PFPB_RICCOPyrophosphate--fructose 6-phosphate 1-phosphotransferase subunit beta - Ricinus communis (Castor bean)not assigned PRK06830 P…	-1.516	0.000163765
4-Glycolysis	glycolysis.PPFK	Ljwgs_013335.1.1_at	Proprietary Lotus japonicus similar to At5g56630: pyrophosphate-dependent phosphofructo-1-kinase-like proteinweakly similar to ( 160)AT5G56630| Symbols: | phosphofructokinase family protein | chr5:22941537-22943954 FORWARDnot assigned PRK06830	-1.504	0.000298917
4-Glycolysis	glycolysis.PPFK	TM0755.8_at	Proprietary Lotus japonicus similar to At2g22480: pyrophosphate--fructose-6-phosphate 1-phosphotransferase like proteinhighly similar to ( 628)AT2G22480| Symbols: | phosphofructokinase family protein | chr2:9552750-9555494 FORWARDvery weakly similar to (56.6)PFPB_RICCOPyrophosphate--fructose 6-phosphate 1-phosphotransferase subunit beta - Ricinus communis (Castor bean)not assigned PRK06830 PfkA P…	2.658	0.000304115
4-Glycolysis	glycolysis.PPFK	Ljwgs_142805.1_at	Proprietary Lotus japonicus similar to At4g26270: putative pyrophosphate-dependent phosphofructo-1-kinaseweakly similar to ( 122)AT4G26270| Symbols: | phosphofructokinase family protein | chr4:13301103-13304039 REVERSEnot assigned PRK06830	-1.957	0.000525313
4-Glycolysis	glycolysis.PPFK	Ljwgs_083594.1_at	Proprietary Lotus japonicus similar to Q9LG72: (Q9LG72) PUTATIVE PYROPHOSPHATE-DEPENDENT PHOSPHOFRUmoderately similar to ( 252)AT4G26270| Symbols: | phosphofructokinase family protein | chr4:13301103-13304039 REVERSEvery weakly similar to (62.4)PFPB_RICCOPyrophosphate--fructose 6-phosphate 1-phosphotransferase subunit beta - Ricinus communis (Castor bean)not assigned PRK06830 PfkA PRK03202 PFK Ba…	-1.666	0.00155825
4-Glycolysis	glycolysis.PPFK	chr1.CM0233.29_at	Proprietary Lotus japonicus similar to At4g26270: putative pyrophosphate-dependent phosphofructo-1-kinasehighly similar to ( 798)AT4G26270| Symbols: | phosphofructokinase family protein | chr4:13301103-13304039 REVERSEvery weakly similar to (76.3)PFPB_SOLTUPyrophosphate--fructose 6-phosphate 1-phosphotransferase subunit beta - Solanum tuberosum (Potato)not assigned PRK06830 PfkA PRK03202 PFK Bact…	1.118	0.00905137
4-Glycolysis	glycolysis.TPI	chr1.CM0012.48.1_at	Proprietary Lotus japonicus similar to At2g21170: putative triosephosphate isomerasevery weakly similar to (83.2)AT2G21170| Symbols: TIM | TIM (TRIOSEPHOSPHATE ISOMERASE) | chr2:9078128-9080187 REVERSEvery weakly similar to (84.0)TPIC_SPIOLTriosephosphate isomerase, chloroplast precursor - Spinacia oleracea (Spinach)not assigned TIM tpiA TIM TpiA	-1.261	0.0070405
5-Fermentation	fermentation.ADH	chr2.CM0031.4_at	Proprietary Lotus japonicus similar to At5g42250: alcohol dehydrogenasemoderately similar to ( 432)AT5G42250| Symbols: | alcohol dehydrogenase, putative | chr5:16911315-16914678 FORWARDmoderately similar to ( 276)ADHX_ORYSAnot assigned not assigned not assigned not assigned AdhC AdhP Tdh tdh ADH_N PRK09422 PRK10083 Qor PRK10309 ADH_zinc_N PRK09880 COG2130	2.108	0.000236222
5-Fermentation	fermentation.ADH	TM0548.30_at	Proprietary Lotus japonicus similar to At1g64710: alcohol dehydrogenase (EC 1.1.1.1) like proteinweakly similar to ( 160)AT1G64710| Symbols: | oxidoreductase/ zinc ion binding | chr1:24048499-24049976 FORWARDweakly similar to ( 116)ADHX_ORYSAnot assigned not assigned AdhC ADH_zinc_N Tdh AdhP	-1.454	0.000753196
5-Fermentation	fermentation.ADH	Ljwgs_042189.2_at	Proprietary Lotus japonicus similar to At5g42250: alcohol dehydrogenaseweakly similar to ( 135)AT5G42250| Symbols: | alcohol dehydrogenase, putative | chr5:16911315-16914678 FORWARDvery weakly similar to (86.7)ADHX_ORYSAnot assigned AdhC	-2.248	0.00236371
5-Fermentation	fermentation.ADH	TM0548.18_at	Proprietary Lotus japonicus similar to At1g32780: alcohol dehydrogenase like proteinweakly similar to ( 152)AT1G32780| Symbols: | alcohol dehydrogenase, putative | chr1:11869957-11872575 REVERSEweakly similar to ( 132)ADH2_MAIZEAlcohol dehydrogenase 2 - Zea mays (Maize)not assigned AdhC AdhP ADH_N Tdh	-1.287	0.0043057
5-Fermentation	fermentation.ADH	Ljwgs_010854.1_at	Proprietary Lotus japonicus similar to At5g42250: alcohol dehydrogenasemoderately similar to ( 318)AT5G42250| Symbols: | alcohol dehydrogenase, putative | chr5:16911315-16914678 FORWARDmoderately similar to ( 214)ADH1_PETHYAlcohol dehydrogenase 1 - Petunia hybrida (Petunia)not assigned not assigned not assigned AdhC AdhP Tdh tdh ADH_N PRK09422 PRK10083 PRK10309 Qor ADH_zinc_N	-1.872	0.00860688
5-Fermentation	fermentation.aldehyde dehydrogenase	TM0725.14.2_s_at	Proprietary Lotus japonicus similar to At1g44170: puative aldehyde dehydrogenasemoderately similar to ( 270)AT1G44170| Symbols: ALDH4, ALDH3H1 | ALDH3H1 (ALDEHYDE DEHYDROGENASE 4) | chr1:16799004-16801014 REVERSEvery weakly similar to (58.9)BADH_SPIOLBetaine aldehyde dehydrogenase, chloroplast precursor - Spinacia oleracea (Spinach)not assigned not assigned not assigned not assigned not assigned …	4.268	2.34582e-05
5-Fermentation	fermentation.aldehyde dehydrogenase	TM0725.14_at	Proprietary Lotus japonicus similar to At1g44170: puative aldehyde dehydrogenaseweakly similar to ( 197)AT1G44170| Symbols: ALDH4, ALDH3H1 | ALDH3H1 (ALDEHYDE DEHYDROGENASE 4) | chr1:16799004-16801014 REVERSEvery weakly similar to (57.0)BADH_SPIOLBetaine aldehyde dehydrogenase, chloroplast precursor - Spinacia oleracea (Spinach)not assigned not assigned not assigned not assigned PutA Aldedh PRK10…	3.285	9.25598e-05
5-Fermentation	fermentation.aldehyde dehydrogenase	Ljwgs_056728.1_at	Proprietary Lotus japonicus similar to At1g23800: ldehyde dehydrogenase NAD+ like proteinmoderately similar to ( 280)AT1G23800| Symbols: ALDH2B, ALDH2B7 | ALDH2B7 (Aldehyde dehydrogenase 2B7); 3-chloroallyl aldehyde dehydrogenase/ aldehyde dehydrogenase (NAD) | chr1:8412227-8414793 REVERSEweakly similar to ( 132)BADH_BETVUBetaine aldehyde dehydrogenase, chloroplast precursor - Beta vulgaris (Suga…	-2.496	0.000136322
5-Fermentation	fermentation.aldehyde dehydrogenase	Ljwgs_077707.1_at	Proprietary Lotus japonicus similar to Q43274: (Q43274) T CYTOPLASM MALE STERILITY RESTORER FACTORmoderately similar to ( 318)AT1G23800| Symbols: ALDH2B, ALDH2B7 | ALDH2B7 (Aldehyde dehydrogenase 2B7); 3-chloroallyl aldehyde dehydrogenase/ aldehyde dehydrogenase (NAD) | chr1:8412227-8414793 REVERSEweakly similar to ( 117)BADH_SPIOLBetaine aldehyde dehydrogenase, chloroplast precursor - Spinacia o…	-2.726	0.000557839
5-Fermentation	fermentation.aldehyde dehydrogenase	chr4.TM0844.26_at	Proprietary Lotus japonicus similar to At4g34240: aldehyde dehydrogenase like proteinmoderately similar to ( 345)AT4G34240| Symbols: ALDH3, ALDH3I1 | ALDH3I1 (Aldehyde dehydrogenase 3I1); 3-chloroallyl aldehyde dehydrogenase/ aldehyde dehydrogenase (NAD) | chr4:16389805-16392637 FORWARDvery weakly similar to (73.9)BADH_SPIOLBetaine aldehyde dehydrogenase, chloroplast precursor - Spinacia oleracea…	-1.598	0.00408339
5-Fermentation	fermentation.PDC	Ljwgs_007060.2_at	Proprietary Lotus japonicus similar to At4g33070: pyruvate decarboxylase-1 (Pdc1)nearly identical (1026)AT4G33070| Symbols: | pyruvate decarboxylase, putative | chr4:15952522-15954679 REVERSEhighly similar to ( 982)PDC2_ORYSAnot assigned not assigned not assigned COG3961 TPP_PDC_IPDC IlvB TPP_enzyme_N PRK08611 PRK08199 PRK07524 PRK07064 PRK08978 PRK07092 PRK08322 PRK06276 PRK08155 PRK06112 PRK082…	3.148	0.000354997
5-Fermentation	fermentation.PDC	gi51587335_at	GenBank Lotus corniculatus var. japonicus mRNA for pyruvate decarboxylase isozyme 1 (pdc1 gene), clone LjPdc1highly similar to ( 931)AT5G54960| Symbols: PDC2 | PDC2 (PYRUVATE DECARBOXYLASE-2); pyruvate decarboxylase | chr5:22328084-22329907 REVERSEnearly identical (1043)PDC1_PEAPyruvate decarboxylase isozyme 1 - Pisum sativum (Garden pea)not assigned not assigned not assigned COG3961 TPP_PDC_IPDC…	1.181	0.00105176
5-Fermentation	fermentation.PDC	Ljwgs_085944.1_at	Proprietary Lotus japonicus similar to At5g17380: 2-hydroxyphytanoyl-CoA lyase-like proteinvery weakly similar to (91.7)AT5G17380| Symbols: | pyruvate decarboxylase family protein | chr5:5724922-5726722 REVERSEnot assigned PRK09259 TPP_BZL_OCoD_HPCL	1.961	0.00123863
6-Gluconeogenesis/glyoxylate cycle	gluconeogenese/ glyoxylate cycle.citrate synthase	chr6.CM0836.48_at	Proprietary Lotus japonicus similar to At2g42790: putative citrate synthasehighly similar to ( 782)AT2G42790| Symbols: CSY3 | CSY3 (CITRATE SYNTHASE 3); citrate (SI)-synthase | chr2:17810209-17813068 REVERSEhighly similar to ( 795)CYSZ_CUCMACitrate synthase, glyoxysomal precursor - Cucurbita maxima (Pumpkin) (Winter squash)not assigned gltA GltA PRK12351 Citrate_synt PRK12349 PRK12350 PRK09569 PR…	1.621	0.000158797
6-Gluconeogenesis/glyoxylate cycle	gluconeogenese/ glyoxylate cycle.citrate synthase	Ljwgs_020347.1_at	Proprietary Lotus japonicus similar to At2g42790: putative citrate synthasemoderately similar to ( 398)AT2G42790| Symbols: CSY3 | CSY3 (CITRATE SYNTHASE 3); citrate (SI)-synthase | chr2:17810209-17813068 REVERSEmoderately similar to ( 402)CYSZ_CUCMACitrate synthase, glyoxysomal precursor - Cucurbita maxima (Pumpkin) (Winter squash)not assigned gltA PRK12351 GltA Citrate_synt PRK12349 PRK12350 PRK…	-1.612	0.00445854
6-Gluconeogenesis/glyoxylate cycle	gluconeogenese/ glyoxylate cycle.isocitrate lyase	Ljwgs_062016.1_s_at	Proprietary Lotus japonicus similar to At2g43180: carboxyphosphonoenolpyruvate mutase like proteinweakly similar to ( 199)AT2G43180| Symbols: | catalytic | chr2:17960909-17962851 REVERSEweakly similar to ( 115)CPPM_DIACAnot assigned PrpB prpB AceA ICL PRK06498	-1.079	0.00438534
6-Gluconeogenesis/glyoxylate cycle	gluconeogenese/ glyoxylate cycle.PEPCK	Ljwgs_107668.1_at	Proprietary Lotus japonicus similar to At4g37870: phosphoenolpyruvate carboxykinase (ATP) -like proteinmoderately similar to ( 269)AT4G37870| Symbols: PCK1, PEPCK | ATP binding / phosphoenolpyruvate carboxykinase (ATP) | chr4:17803288-17806326 REVERSEmoderately similar to ( 260)PEPCK_MAIZEPhosphoenolpyruvate carboxykinase [ATP] - Zea mays (Maize)PEPCK_ATP PRK09344 PckA PEPCK_ATP PEPCK	-1.768	0.0018441
6-Gluconeogenesis/glyoxylate cycle	gluconeogenese/ glyoxylate cycle.pyruvate dikinase	Ljwgs_047346.1_s_at	Proprietary Lotus japonicus similar to At4g15530: pyruvate,orthophosphate dikinaseweakly similar to ( 183)AT4G15530| Symbols: PPDK | PPDK (PYRUVATE ORTHOPHOSPHATE DIKINASE) | chr4:8864826-8870746 REVERSEweakly similar to ( 181)PPDK_MESCRPyruvate, phosphate dikinase, chloroplast precursor - Mesembryanthemum crystallinum (Common ice plant)PRK09279 PEP-utilizers_C PpsA	-1.728	0.00217297
6-Gluconeogenesis/glyoxylate cycle	gluconeogenese/ glyoxylate cycle.pyruvate dikinase	chr4.TM0238.1_at	Proprietary Lotus japonicus similar to At4g15530: pyruvate,orthophosphate dikinasehighly similar to ( 923)AT4G15530| Symbols: PPDK | PPDK (PYRUVATE ORTHOPHOSPHATE DIKINASE) | chr4:8864826-8870746 REVERSEhighly similar to ( 951)PPDK_MESCRPyruvate, phosphate dikinase, chloroplast precursor - Mesembryanthemum crystallinum (Common ice plant)PRK09279 PpsA PEP-utilizers_C PtsA PRK06464 PRK05878 PRK1117…	-2.028	0.0023134
6-Gluconeogenesis/glyoxylate cycle	gluconeogenesis.Malate DH	TM1571.10.1_at	Proprietary Lotus japonicus similar to At5g09660: microbody NAD-dependent malate dehydrogenasemoderately similar to ( 446)AT5G09660| Symbols: PMDH2 | PMDH2 (PEROXISOMAL NAD-MALATE DEHYDROGENASE 2) | chr5:2993692-2995170 REVERSEmoderately similar to ( 439)MDHG_CUCSAMalate dehydrogenase, glyoxysomal precursor - Cucumis sativus (Cucumber)not assigned not assigned not assigned MDH_glycosomal_mitochon…	-2.834	0.0013345
6-Gluconeogenesis/glyoxylate cycle	gluconeogenesis.Malate DH	TM1571.10_at	Proprietary Lotus japonicus similar to At5g09660: microbody NAD-dependent malate dehydrogenaseweakly similar to ( 165)AT5G09660| Symbols: PMDH2 | PMDH2 (PEROXISOMAL NAD-MALATE DEHYDROGENASE 2) | chr5:2993692-2995170 REVERSEweakly similar to ( 165)MDHG2_BRANAMalate dehydrogenase 2, glyoxysomal precursor - Brassica napus (Rape)not assigned MDH_glycosomal_mitochondrial PRK05086 Ldh_1_C Mdh LDH_MDH	-1.856	0.00140724
7-Oxidative pentose phosphate pathway	OPP.non-reductive PP.ribose 5-phosphate isomerase	chr6.TM1657.12_at	Proprietary Lotus japonicus similar to At5g44520: unknown proteinmoderately similar to ( 237)AT5G44520| Symbols: | ribose 5-phosphate isomerase-related | chr5:17951837-17953668 REVERSEnot assigned RPI_A Rib_5-P_isom_A RpiA PRK00702	-2.413	0.000477764
7-Oxidative pentose phosphate pathway	OPP.non-reductive PP.ribose 5-phosphate isomerase	TM0746.10.1_at	Proprietary Lotus japonicus similar to At3g04790: putative ribose 5-phosphate isomeraseRib_5-P_isom_A RPI_A PRK00702 RpiA	-1.38	0.00111962
7-Oxidative pentose phosphate pathway	OPP.non-reductive PP.ribose 5-phosphate isomerase	chr6.TM1657.21_at	Proprietary Lotus japonicus similar to At5g44520: unknown proteinvery weakly similar to (81.6)AT5G44520| Symbols: | ribose 5-phosphate isomerase-related | chr5:17951837-17953668 REVERSEnot assigned RPI_A	-2.424	0.00162168
7-Oxidative pentose phosphate pathway	OPP.non-reductive PP.transaldolase	chr4.CM0175.26.1_at	Proprietary Lotus japonicus similar to At5g13420: transaldolase - like proteinmoderately similar to ( 399)AT5G13420| Symbols: | transaldolase, putative | chr5:4302083-4304215 REVERSEnot assigned PRK03343 Transaldolase_like PRK09533 Transaldolase PRK03903 MipB Transaldolase PRK01362 Transaldolase_FSA	-1.629	0.000892076
7-Oxidative pentose phosphate pathway	OPP.non-reductive PP.transaldolase	Ljwgs_014555.1_s_at	Proprietary Lotus japonicus similar to At5g13420: transaldolase - like proteinweakly similar to ( 173)AT5G13420| Symbols: | transaldolase, putative | chr5:4302083-4304215 REVERSEnot assigned PRK03343 Transaldolase_like PRK09533	-1.693	0.00187596
7-Oxidative pentose phosphate pathway	OPP.oxidative PP.6-phosphogluconate dehydrogenase	Ljwgs_013495.1_at	Proprietary Lotus japonicus similar to At1g17650: hypothetical proteinmoderately similar to ( 451)AT1G17650| Symbols: | phosphogluconate dehydrogenase (decarboxylating) | chr1:6069587-6071957 REVERSEnot assigned not assigned MmsB garR NAD_binding_2 PRK09599 PRK12490 Gnd Gnd	-1.727	0.000208653
7-Oxidative pentose phosphate pathway	OPP.oxidative PP.6-phosphogluconate dehydrogenase	Ljwgs_017024.1_at	Proprietary Lotus japonicus similar to At3g25530: gamma-hydroxybutyrate dehydrogenaseweakly similar to ( 136)AT3G25530| Symbols: GHBDH, ATGHBDH | ATGHBDH/GHBDH; phosphogluconate dehydrogenase (decarboxylating) | chr3:9273186-9274751 REVERSEnot assigned MmsB garR	-1.216	0.000551113
7-Oxidative pentose phosphate pathway	OPP.oxidative PP.6-phosphogluconate dehydrogenase	chr4.CM0617.29_at	Proprietary Lotus japonicus similar to At4g29120: unknown proteinmoderately similar to ( 481)AT4G29120| Symbols: | 6-phosphogluconate dehydrogenase NAD-binding domain-containing protein | chr4:14350867-14351871 FORWARDnot assigned not assigned not assigned not assigned not assigned not assigned not assigned not assigned not assigned not assigned not assigned not assigned not assigned not assigned…	-1.746	0.000855497
7-Oxidative pentose phosphate pathway	OPP.oxidative PP.6-phosphogluconate dehydrogenase	Ljwgs_065625.1_at	Proprietary Lotus japonicus similar to O22111: (O22111) 6-PHOSPHOGLUCONATE DEHYDROGENASE (EC 1.1.1.moderately similar to ( 341)AT3G02360| Symbols: | 6-phosphogluconate dehydrogenase family protein | chr3:482505-483965 FORWARDnot assigned 6PGD PRK09287 Gnd PRK09599 PRK12490 Gnd	1.263	0.00150415
7-Oxidative pentose phosphate pathway	OPP.oxidative PP.6-phosphogluconate dehydrogenase	Ljwgs_079583.1_at	Proprietary Lotus japonicus similar to At3g25530: gamma-hydroxybutyrate dehydrogenasevery weakly similar to (63.2)AT3G25530| Symbols: GHBDH, ATGHBDH | ATGHBDH/GHBDH; phosphogluconate dehydrogenase (decarboxylating) | chr3:9273186-9274751 REVERSEnot assigned	-1.654	0.00191666
7-Oxidative pentose phosphate pathway	OPP.oxidative PP.6-phosphogluconate dehydrogenase	Ljwgs_020659.1_at	Proprietary Lotus japonicus similar to At5g41670: 6-phosphogluconate dehydrogenasehighly similar to ( 656)AT5G41670| Symbols: | 6-phosphogluconate dehydrogenase family protein | chr5:16682875-16684338 REVERSEnot assigned not assigned not assigned not assigned not assigned not assigned PRK09287 Gnd 6PGD PRK09599 Gnd PRK12490 NAD_binding_2 MmsB garR Atrophin-1 Tymo_45kd_70kd Extensin_2 PRK07003	-1.387	0.00410014
7-Oxidative pentose phosphate pathway	OPP.oxidative PP.6-phosphogluconate dehydrogenase	Ljwgs_094238.2_s_at	Proprietary Lotus japonicus similar to At1g71180: putative dehydrogenase (At1g71180)very weakly similar to (62.4)AT1G71170| Symbols: | 6-phosphogluconate dehydrogenase NAD-binding domain-containing protein | chr1:26834335-26835234 FORWARDnot assigned NAD_binding_2 MmsB	1.276	0.00500453
7-Oxidative pentose phosphate pathway	OPP.oxidative PP.G6PD	Ljwgs_057636.1_s_at	Proprietary Lotus japonicus similar to O65856: (O65856) GLUCOSE-6-PHOSPHATE 1-DEHYDROGENASE PRECURSweakly similar to ( 147)AT5G35790| Symbols: G6PD1 | G6PD1 (GLUCOSE-6-PHOSPHATE DEHYDROGENASE 1); glucose-6-phosphate 1-dehydrogenase | chr5:13974109-13976916 REVERSEweakly similar to ( 155)G6PDC_SOLTUGlucose-6-phosphate 1-dehydrogenase, chloroplast precursor - Solanum tuberosum (Potato)not assigned …	-2.093	0.000391944
7-Oxidative pentose phosphate pathway	OPP.oxidative PP.G6PD	chr3.CM0213.6_at	Proprietary Lotus japonicus similar to At5g35790: glucose-6-phosphate dehydrogenasehighly similar to ( 855)AT5G35790| Symbols: G6PD1 | G6PD1 (GLUCOSE-6-PHOSPHATE DEHYDROGENASE 1); glucose-6-phosphate 1-dehydrogenase | chr5:13974109-13976916 REVERSEhighly similar to ( 892)G6PDC_SOLTUGlucose-6-phosphate 1-dehydrogenase, chloroplast precursor - Solanum tuberosum (Potato)not assigned PRK05722 Zwf PRK…	-2.279	0.000763545
7-Oxidative pentose phosphate pathway	OPP.oxidative PP.G6PD	Ljwgs_036208.1_at	Proprietary Lotus japonicus similar to G6PD_MEDSA: (Q42919) GLUCOSE-6-PHOSPHATE 1-DEHYDROGENASE, CYmoderately similar to ( 250)AT5G40760| Symbols: G6PD6 | G6PD6 (GLUCOSE-6-PHOSPHATE DEHYDROGENASE 6); glucose-6-phosphate 1-dehydrogenase | chr5:16328512-16331784 FORWARDmoderately similar to ( 261)G6PD_MEDSAGlucose-6-phosphate 1-dehydrogenase, cytoplasmic isoform - Medicago sativa (Alfalfa)not assig…	1.739	0.000945187
7-Oxidative pentose phosphate pathway	OPP.oxidative PP.G6PD	Ljwgs_036365.1_s_at	Proprietary Lotus japonicus similar to At1g09420: putative Glucose-6-phosphate dehydrogenase (F14J9.8)very weakly similar to (76.3)AT1G09420| Symbols: G6PD4 | G6PD4 (GLUCOSE-6-PHOSPHATE DEHYDROGENASE 4); glucose-6-phosphate 1-dehydrogenase | chr1:3038642-3041717 REVERSEvery weakly similar to (58.2)G6PDC_TOBACGlucose-6-phosphate 1-dehydrogenase, chloroplast precursor - Nicotiana tabacum (Common to…	-1.78	0.00499809
7-Oxidative pentose phosphate pathway	OPP.oxidative PP.G6PD	chr1.CM0206.62_at	Proprietary Lotus japonicus similar to At1g09420: putative Glucose-6-phosphate dehydrogenase (F14J9.8)moderately similar to ( 330)AT1G09420| Symbols: G6PD4 | G6PD4 (GLUCOSE-6-PHOSPHATE DEHYDROGENASE 4); glucose-6-phosphate 1-dehydrogenase | chr1:3038642-3041717 REVERSEmoderately similar to ( 246)G6PDC_SOLTUGlucose-6-phosphate 1-dehydrogenase, chloroplast precursor - Solanum tuberosum (Potato)not …	-1.029	0.00732053
8-Tricarboxylic acic cycle	TCA / org. transformation.carbonic anhydrases	Ljwgs_057329.1_at	Proprietary Lotus japonicus similar to At2g28210: putative carbonic anhydraseweakly similar to ( 109)AT1G08080| Symbols: | carbonic anhydrase family protein | chr1:2517019-2518543 REVERSEnot assigned alpha_CA_prokaryotic_like alpha_CA alpha_CA_IV_XV_like alpha_CA_VI_IX_XII_XIV Carb_anhydrase Cah alpha_CA_VI alpha_CARP_receptor_like alpha_CA_IX	5.247	9.91933e-05
8-Tricarboxylic acic cycle	TCA / org. transformation.carbonic anhydrases	TM1237.45_at	Proprietary Lotus japonicus similar to At3g52720: carbonic anhydrase (CAH1)weakly similar to ( 146)AT3G52720| Symbols: | carbonic anhydrase family protein | chr3:19550595-19552094 REVERSEnot assigned alpha_CA_prokaryotic_like alpha_CA alpha_CA_VI_IX_XII_XIV Cah alpha_CA_IV_XV_like Carb_anhydrase alpha_CA_XII_XIV alpha_CA_VI alpha_CA_I_II_III_XIII alpha_CA_IX alpha_CARP_receptor_like alpha_CA_V al…	-1.497	0.000310849
8-Tricarboxylic acic cycle	TCA / org. transformation.carbonic anhydrases	chr6.CM0055.105.1_s_at	Proprietary Lotus japonicus similar to At4g33580: carbonate dehydratase - like proteinweakly similar to ( 179)AT4G33580| Symbols: | carbonate dehydratase/ zinc ion binding | chr4:16139408-16141365 FORWARDweakly similar to ( 116)CAHC_SPIOLCarbonic anhydrase, chloroplast precursor - Spinacia oleracea (Spinach)not assigned beta_CA_cladeB Pro_CA CynT beta_CA	-2.515	0.00101617
8-Tricarboxylic acic cycle	TCA / org. transformation.carbonic anhydrases	chr6.CM0055.95_s_at	Proprietary Lotus japonicus similar to At4g33580: carbonate dehydratase - like proteinweakly similar to ( 155)AT4G33580| Symbols: | carbonate dehydratase/ zinc ion binding | chr4:16139408-16141365 FORWARDweakly similar to ( 102)CAHC_PEACarbonic anhydrase, chloroplast precursor - Pisum sativum (Garden pea)not assigned beta_CA_cladeB CynT beta_CA_cladeA beta_CA Pro_CA PRK10437 beta_CA_cladeC	-1.778	0.00528002
8-Tricarboxylic acic cycle	TCA / org. transformation.carbonic anhydrases	chr2.CM0201.34_at	Proprietary Lotus japonicus similar to CAHC_PEA: (P17067) CARBONIC ANHYDRASE, CHLOROPLAST PRECURSORmoderately similar to ( 408)AT3G01500| Symbols: CA1 | CA1 (CARBONIC ANHYDRASE 1); carbonate dehydratase/ zinc ion binding | chr3:195180-196723 REVERSEhighly similar to ( 534)CAHC_PEACarbonic anhydrase, chloroplast precursor - Pisum sativum (Garden pea)not assigned beta_CA_cladeB Pro_CA beta_CA CynT …	-3.214	0.00608404
8-Tricarboxylic acic cycle	TCA / org. transformation.carbonic anhydrases	Ljwgs_021206.1_s_at	Proprietary Lotus japonicus similar to At3g52720: carbonic anhydrase (CAH1)weakly similar to ( 101)AT3G52720| Symbols: | carbonic anhydrase family protein | chr3:19550595-19552094 REVERSEnot assigned alpha_CA_prokaryotic_like alpha_CA alpha_CA_VI_IX_XII_XIV alpha_CA_IV_XV_like alpha_CA_XII_XIV Cah alpha_CA_VI Carb_anhydrase alpha_CA_I_II_III_XIII alpha_CA_IX alpha_CA_V alpha_CARP_receptor_like	-1.415	0.00690352
8-Tricarboxylic acic cycle	TCA / org. transformation.carbonic anhydrases	Ljwgs_021122.2_s_at	Proprietary Lotus japonicus similar to Q9XQB0: (Q9XQB0) CARBONIC ANHYDRASEweakly similar to ( 127)AT3G01500| Symbols: CA1 | CA1 (CARBONIC ANHYDRASE 1); carbonate dehydratase/ zinc ion binding | chr3:195180-196723 REVERSEweakly similar to ( 166)CAHC_PEACarbonic anhydrase, chloroplast precursor - Pisum sativum (Garden pea)not assigned Pro_CA beta_CA_cladeB	-2.915	0.00700807
8-Tricarboxylic acic cycle	TCA / org. transformation.other organic acid transformaitons.aconitase	Ljwgs_035270.1_at	Proprietary Lotus japonicus similar to At4g13430: aconitate hydratase like proteinvery weakly similar to (84.0)AT4G13430| Symbols: | aconitase family protein / aconitate hydratase family protein | chr4:7804190-7807785 REVERSEnot assigned IPMI LeuC	4.708	0.000487859
8-Tricarboxylic acic cycle	TCA / org. transformation.other organic acid transformaitons.atp-citrate lyase	chr1.CM0206.95_at	Proprietary Lotus japonicus similar to At1g09430: unknown proteinhighly similar to ( 741)AT1G09430| Symbols: ACLA-3 | ACLA-3 (ATP-citrate lyase A-3) | chr1:3042137-3044980 FORWARDnot assigned not assigned SucC sucC ATP-grasp_2	-1.267	0.000365043
8-Tricarboxylic acic cycle	TCA / org. transformation.other organic acid transformaitons.cyt MDH	Ljwgs_011423.2_at	Proprietary Lotus japonicus similar to MDHP_PEA: (P21528) MALATE DEHYDROGENASE [NADP], CHLOROPLASTmoderately similar to ( 372)AT5G58330| Symbols: | malate dehydrogenase (NADP), chloroplast, putative | chr5:23597236-23599513 REVERSEmoderately similar to ( 383)MDHP_MESCRMalate dehydrogenase [NADP], chloroplast precursor - Mesembryanthemum crystallinum (Common ice plant)not assigned not assigned MDH…	-2.09	0.000531319
8-Tricarboxylic acic cycle	TCA / org. transformation.other organic acid transformaitons.cyt MDH	Ljwgs_057717.1.1_at	Proprietary Lotus japonicus similar to At5g58330: NADP-dependent malate dehydrogenasevery weakly similar to (91.7)AT5G58330| Symbols: | malate dehydrogenase (NADP), chloroplast, putative | chr5:23597236-23599513 REVERSEvery weakly similar to (92.0)MDHP_PEAMalate dehydrogenase [NADP], chloroplast precursor - Pisum sativum (Garden pea)not assigned MDH_choloroplast PRK05442 MDH MDH_cytoplasmic_cytos…	-3.031	0.00342375
8-Tricarboxylic acic cycle	TCA / org. transformation.other organic acid transformaitons.IDH	Ljwgs_062119.1_at	Proprietary Lotus japonicus similar to At4g35650: NAD+ dependent isocitrate dehydrogenase -like proteinweakly similar to ( 137)AT4G35650| Symbols: | isocitrate dehydrogenase, putative / NAD+ isocitrate dehydrogenase, putative | chr4:16908589-16909978 FORWARDnot assigned not assigned not assigned LeuB PRK00772 Iso_dh PRK08997 PRK08194 Icd	1.806	6.53548e-05
8-Tricarboxylic acic cycle	TCA / org. transformation.other organic acid transformaitons.IDH	TM1729.11_at	Proprietary Lotus japonicus similar to At5g03290: putative isocitrate dehydrogenase (NAD+) like proteinhighly similar to ( 630)AT5G03290| Symbols: | isocitrate dehydrogenase, putative / NAD+ isocitrate dehydrogenase, putative | chr5:794042-795938 FORWARDhighly similar to ( 598)LEU3_SOLTU3-isopropylmalate dehydrogenase, chloroplast precursor - Solanum tuberosum (Potato)not assigned not assigned no…	1.338	0.000277425
8-Tricarboxylic acic cycle	TCA / org. transformation.other organic acid transformaitons.malic	chr1.CM0233.11.1_at	Proprietary Lotus japonicus similar to At5g25880: malate dehydrogenase - like proteinhighly similar to ( 910)AT5G25880| Symbols: ATNADP-ME3 | ATNADP-ME3 (NADP-MALIC ENZYME 3); malate dehydrogenase (oxaloacetate-decarboxylating) (NADP+)/ malic enzyme/ oxidoreductase, acting on NADH or NADPH, NAD or NADP as acceptor | chr5:9024552-9028263 FORWARDhighly similar to ( 998)MAOX_PHAVUNADP-dependent mali…	2.312	6.30201e-05
8-Tricarboxylic acic cycle	TCA / org. transformation.other organic acid transformaitons.malic	Ljwgs_137596.1_s_at	Proprietary Lotus japonicus similar to MAOX_PHAVU: (P12628) NADP-DEPENDENT MALIC ENZYME (EC 1.1.1.4moderately similar to ( 201)AT5G25880| Symbols: ATNADP-ME3 | ATNADP-ME3 (NADP-MALIC ENZYME 3); malate dehydrogenase (oxaloacetate-decarboxylating) (NADP+)/ malic enzyme/ oxidoreductase, acting on NADH or NADPH, NAD or NADP as acceptor | chr5:9024552-9028263 FORWARDmoderately similar to ( 212)MAOX_PH…	2.4	6.66576e-05
8-Tricarboxylic acic cycle	TCA / org. transformation.other organic acid transformaitons.malic	chr4.CM0617.39_at	Proprietary Lotus japonicus similar to At1g79750: malate oxidoreductase like proteinhighly similar to ( 861)AT1G79750| Symbols: ATNADP-ME4 | ATNADP-ME4 (NADP-MALIC ENZYME 4); malate dehydrogenase (oxaloacetate-decarboxylating) (NADP+)/ malic enzyme/ oxidoreductase, acting on NADH or NADPH, NAD or NADP as acceptor | chr1:30012548-30016072 REVERSEhighly similar to ( 920)MAOX_VITVINADP-dependent mal…	-1.746	0.00905981
8-Tricarboxylic acic cycle	TCA / org. transformation.TCA.CS	Ljwgs_107129.1_at	Proprietary Lotus japonicus similar to At3g60100: citrate synthase-like proteinweakly similar to ( 147)AT3G60100| Symbols: CSY5 | CSY5 (CITRATE SYNTHASE 5); citrate (SI)-synthase | chr3:22203864-22207222 FORWARDweakly similar to ( 142)CISY_FRAANCitrate synthase, mitochondrial precursor - Fragaria ananassa (Strawberry)not assigned PRK09569 Citrate_synt GltA PRK12351 gltA PRK12349	1.881	0.000700357
8-Tricarboxylic acic cycle	TCA / org. transformation.TCA.fumarase	chr5.CM0773.23_at	Proprietary Lotus japonicus similar to At2g47510: putative fumarasehighly similar to ( 842)AT2G47510| Symbols: FUM1 | FUM1 (FUMARASE 1) | chr2:19505684-19509090 FORWARDnot assigned fumC Fumarase_classII FumC Aspartatase_like aspA PRK12425 Aspartatase AspA Lyase_1 Lyase_I Lyase_I_like Adenylsuccinate_lyase_like PurB pCLME PRK08540 Adenylsuccinate_lyase_1 PRK06390 PRK09053 Argininosuccinate_lyase A…	1.232	0.000529946
8-Tricarboxylic acic cycle	TCA / org. transformation.TCA.fumarase	chr1.CM0410.15_s_at	Proprietary Lotus japonicus similar to At2g47510: putative fumarasevery weakly similar to (92.8)AT2G47510| Symbols: FUM1 | FUM1 (FUMARASE 1) | chr2:19505684-19509090 FORWARDnot assigned fumC Fumarase_classII FumC Aspartatase_like aspA PRK12425 Aspartatase AspA Lyase_1	1.725	0.00923188
8-Tricarboxylic acic cycle	TCA / org. transformation.TCA.IDH	chr1.CM0023.4_at	Proprietary Lotus japonicus similar to At1g65930: NADP specific isocitrate dehydrogenase like proteinhighly similar to ( 756)AT1G65930| Symbols: | isocitrate dehydrogenase, putative / NADP+ isocitrate dehydrogenase, putative | chr1:24542751-24545524 FORWARDhighly similar to ( 801)IDHC_SOYBNIsocitrate dehydrogenase [NADP] - Glycine max (Soybean)not assigned not assigned PRK08299 Icd Iso_dh LeuB PR…	1.9	0.00161143
8-Tricarboxylic acic cycle	TCA / org. transformation.TCA.IDH	Ljwgs_067034.1_at	Proprietary Lotus japonicus similar to IDHC_SOYBN: (Q06197) ISOCITRATE DEHYDROGENASE [NADP] (EC 1.1moderately similar to ( 216)AT1G65930| Symbols: | isocitrate dehydrogenase, putative / NADP+ isocitrate dehydrogenase, putative | chr1:24542751-24545524 FORWARDmoderately similar to ( 224)IDHC_SOYBNIsocitrate dehydrogenase [NADP] - Glycine max (Soybean)not assigned PRK08299 Icd Iso_dh	1.426	0.00342999
8-Tricarboxylic acic cycle	TCA / org. transformation.TCA.pyruvate DH.E1	chr3.CM0208.19_at	Proprietary Lotus japonicus similar to At1g01090: pyruvate dehydrogenase E1 alpha subunithighly similar to ( 655)AT1G01090| Symbols: PDH-E1 ALPHA | PDH-E1 ALPHA (PYRUVATE DEHYDROGENASE E1 ALPHA); pyruvate dehydrogenase (acetyl-transferring) | chr1:47705-49166 REVERSEmoderately similar to ( 242)ODPA_SOLTUPyruvate dehydrogenase E1 component subunit alpha, mitochondrial precursor - Solanum tuberosum…	-1.089	0.00416604
8-Tricarboxylic acic cycle	TCA / org. transformation.TCA.succinyl-CoA ligase	Ljwgs_086102.1_at	Proprietary Lotus japonicus similar to At5g23250: succinyl-CoA synthetase, alpha subunitweakly similar to ( 124)AT5G08300| Symbols: | succinyl-CoA ligase (GDP-forming) alpha-chain, mitochondrial, putative / succinyl-CoA synthetase, alpha chain, putative / SCS-alpha, putative | chr5:2667580-2669673 FORWARDweakly similar to ( 127)SUCA_ORYSAnot assigned PRK05678 SucD	1.196	0.000163765
8-Tricarboxylic acic cycle	TCA / org. transformation.TCA.succinyl-CoA ligase	Ljwgs_072969.1_at	Proprietary Lotus japonicus similar to At5g23250: succinyl-CoA synthetase, alpha subunitweakly similar to ( 143)AT5G23250| Symbols: | succinyl-CoA ligase (GDP-forming) alpha-chain, mitochondrial, putative / succinyl-CoA synthetase, alpha chain, putative / SCS-alpha, putative | chr5:7830463-7832494 FORWARDweakly similar to ( 144)SUCA_ORYSAnot assigned not assigned PRK05678 SucD Ligase_CoA	1.167	0.000840583
9-Mitochondrial electron transport	mitochondrial electron transport / ATP synthesis.alternative oxidase	chr4.CM0182.42_at	Proprietary Lotus japonicus similar to AOX3_SOYBN: (O03376) ALTERNATIVE OXIDASE 3 PRECURSOR (EC 1.-moderately similar to ( 400)AT5G64210| Symbols: AOX2 | AOX2 (alternative oxidase 2); alternative oxidase | chr5:25701191-25702890 REVERSEhighly similar to ( 540)AOX3_SOYBNAlternative oxidase 3, mitochondrial precursor - Glycine max (Soybean)AOX AOX	2.909	0.000251814
9-Mitochondrial electron transport	mitochondrial electron transport / ATP synthesis.alternative oxidase	Ljwgs_074680.1_s_at	Proprietary Lotus japonicus similar to O82518: (O82518) ALTERNATIVE OXIDASE PRECURSORvery weakly similar to (99.0)AT3G22370| Symbols: ATAOX1A, AOX1A | AOX1A (alternative oxidase 1A); alternative oxidase | chr3:7906897-7908423 FORWARDweakly similar to ( 104)AOX1_SOYBNAlternative oxidase 1, mitochondrial precursor - Glycine max (Soybean)AOX AOX	1.507	0.00148048
9-Mitochondrial electron transport	mitochondrial electron transport / ATP synthesis.alternative oxidase	Ljwgs_087148.2_s_at	Proprietary Lotus japonicus similar to At3g22370: alternative oxidase 1a precursormoderately similar to ( 326)AT3G22370| Symbols: ATAOX1A, AOX1A | AOX1A (alternative oxidase 1A); alternative oxidase | chr3:7906897-7908423 FORWARDmoderately similar to ( 324)AOX1_SOYBNAlternative oxidase 1, mitochondrial precursor - Glycine max (Soybean)AOX AOX	1.745	0.00276041
9-Mitochondrial electron transport	mitochondrial electron transport / ATP synthesis.alternative oxidase	chr4.CM0182.40_at	Proprietary Lotus japonicus similar to AOX2_SOYBN: (Q41266) ALTERNATIVE OXIDASE 2 PRECURSOR (EC 1.-moderately similar to ( 452)AT5G64210| Symbols: AOX2 | AOX2 (alternative oxidase 2); alternative oxidase | chr5:25701191-25702890 REVERSEhighly similar to ( 517)AOX2_SOYBNAlternative oxidase 2, mitochondrial precursor - Glycine max (Soybean)AOX AOX	-1.114	0.00532179
9-Mitochondrial electron transport	mitochondrial electron transport / ATP synthesis.cytochrome c	chr2.CM0018.44_at	Proprietary Lotus japonicus similar to At4g10040: cytochrome cweakly similar to ( 154)AT4G10040| Symbols: CYTC-2 | CYTC-2 (CYTOCHROME C-2); electron carrier | chr4:6277080-6278278 FORWARDweakly similar to ( 155)CYC_BRAOLCytochrome c - Brassica oleracea (Wild cabbage)not assigned COG3474	2.32	0.000275108
9-Mitochondrial electron transport	mitochondrial electron transport / ATP synthesis.cytochrome c	chr3.TM0506.4_at	Proprietary Lotus japonicus similar to At3g51790: Cytochrome C Maturation G1p (AtG1)moderately similar to ( 280)AT3G51790| Symbols: ATG1 | ATG1 (G1p-related protein) | chr3:19220870-19221640 REVERSECcmE CcmE	1.761	0.00169979
9-Mitochondrial electron transport	mitochondrial electron transport / ATP synthesis.cytochrome c	chr5.CM0953.29.1_at	Proprietary Lotus japonicus similar to At1g49380: unknown proteinvery weakly similar to (98.6)AT1G49380| Symbols: | cytochrome c biogenesis protein family | chr1:18280462-18282872 FORWARDResB	-1.212	0.00498845
9-Mitochondrial electron transport	mitochondrial electron transport / ATP synthesis.cytochrome c oxidase	chr1.CM0016.16_at	Proprietary Lotus japonicus similar to At1g22450: Subunit 6b of cytochrome c oxidaseweakly similar to ( 169)AT1G22450| Symbols: ATCOX6B2, COX6B | COX6B (CYTOCHROME C OXIDASE 6B); cytochrome-c oxidase | chr1:7925436-7926907 FORWARDnot assigned Cyt_c_Oxidase_VIb COX6B	1.089	0.000163765
9-Mitochondrial electron transport	mitochondrial electron transport / ATP synthesis.cytochrome c oxidase	chr1.CM0591.7_s_at	Proprietary Lotus japonicus similar to At3g08950: putative SCO1 proteinmoderately similar to ( 363)AT3G08950| Symbols: | electron transport SCO1/SenC family protein | chr3:2727290-2729294 FORWARDnot assigned SCO COG1999 SCO1-SenC AhpC-TSA	1.01	0.00104974
9-Mitochondrial electron transport	mitochondrial electron transport / ATP synthesis.cytochrome c oxidase	Ljwgs_033549.1_at	Proprietary Lotus japonicus similar to At1g28140: unknown proteinweakly similar to ( 195)AT1G28140| Symbols: | similar to Os03g0850600 [Oryza sativa (japonica cultivar-group)] (GB:NP_001051907.1); similar to unnamed protein product [Ostreococcus tauri] (GB:CAL55773.1) | chr1:9833016-9834377 REVERSECOG5413	-1.057	0.00127075
9-Mitochondrial electron transport	mitochondrial electron transport / ATP synthesis.cytochrome c oxidase	chr6.CM0066.29.1_x_at	Proprietary Lotus japonicus similar to At3g08950: putative SCO1 proteinvery weakly similar to (64.3)AT3G08950| Symbols: | electron transport SCO1/SenC family protein | chr3:2727290-2729294 FORWARDnot assigned SCO COG1999	-1.644	0.00143467
9-Mitochondrial electron transport	mitochondrial electron transport / ATP synthesis.NADH-DH.type II.internal matrix	chr4.TM0832.4_at	Proprietary Lotus japonicus similar to At1g07180: unknown proteinhighly similar to ( 696)AT2G29990| Symbols: NDA2 | NDA2 (ALTERNATIVE NAD(P)H DEHYDROGENASE 2); NADH dehydrogenase | chr2:12800639-12802990 REVERSEnot assigned not assigned not assigned Ndh Pyr_redox_2 PRK09564 HcaD Lpd PRK06116 NirB PRK06416 Pyr_redox PRK05249	2.811	0.000167724
9-Mitochondrial electron transport	mitochondrial electron transport / ATP synthesis.NADH-DH.type II.internal matrix	Ljwgs_047279.1_at	Proprietary Lotus japonicus similar to At1g07180: unknown proteinmoderately similar to ( 394)AT1G07180| Symbols: ATNDI1, NDA1 | NDA1 (ALTERNATIVE NAD(P)H DEHYDROGENASE 1); NADH dehydrogenase | chr1:2204413-2206772 FORWARDnot assigned not assigned not assigned Ndh Pyr_redox_2 Lpd HcaD Pyr_redox PRK06116 PRK06416 PRK09564 PRK06370 PRK05249 NirB	-1.475	0.00299782
9-Mitochondrial electron transport	mitochondrial electron transport / ATP synthesis.NADH-DH.type II.mitochondrial	Ljwgs_029942.1_at	Proprietary Lotus japonicus similar to Q9C5A3: (Q9C5A3) NADH DEHYDROGENASE-LIKE PROTEINmoderately similar to ( 288)AT5G08740| Symbols: NDC1 | NDC1 (NAD(P)H DEHYDROGENASE C1); NADH dehydrogenase | chr5:2848753-2851324 REVERSEnot assigned not assigned Ndh Pyr_redox_2 Lpd PRK06292 HcaD	-1.313	0.00176024
10-Cell wall	cell wall.cell wall proteins.LRR. signalling.calcium. RNA.processing.splicing	chr3.CM0634.107_s_at	Proprietary Lotus japonicus similar to At2g27380: hypothetical proteinvery weakly similar to (53.9)AT2G29210| Symbols: | splicing factor PWI domain-containing protein | chr2:12565233-12569245 FORWARDnot assigned not assigned not assigned not assigned not assigned not assigned not assigned not assigned not assigned not assigned not assigned not assigned not assigned not assigned Extensin_2 Atrophi…	2.973	0.000880332
10-Cell wall	cell wall.cellulose synthesis	chr3.CM0701.17_at	Proprietary Lotus japonicus similar to At5g22740: glucosyltransferase-like proteinhighly similar to ( 867)AT5G22740| Symbols: CSLA02, ATCSLA2, ATCSLA02 | ATCSLA02 (Cellulose synthase-like A2); transferase, transferring glycosyl groups | chr5:7555382-7559869 REVERSECOG1215 bcsA PRK11204 Glycos_transf_2	-1.77	0.00120807
10-Cell wall	cell wall.cellulose synthesis	Ljwgs_114492.1_at	Proprietary Lotus japonicus similar to At4g07960: putative glucosyltransferaseweakly similar to ( 127)AT4G07960| Symbols: CSLC12, ATCSLC12 | ATCSLC12 (Cellulose synthase-like C12); transferase, transferring glycosyl groups | chr4:4802625-4805111 REVERSE	1.494	0.00133145
10-Cell wall	cell wall.cellulose synthesis.cellulose synthase	Ljwgs_088632.1.1_at	Proprietary Lotus japonicus similar to At1g55850: putative cellulose synthase catalytic subunit (At1g55850)weakly similar to ( 195)AT1G55850| Symbols: CSLE1, ATCSLE1 | ATCSLE1 (Cellulose synthase-like E1); cellulose synthase/ transferase, transferring glycosyl groups | chr1:20880418-20883080 FORWARDCellulose_synt	2.42	5.00038e-05
10-Cell wall	cell wall.cellulose synthesis.cellulose synthase	Ljwgs_041282.1_at	Proprietary Lotus japonicus similar to At1g55850: putative cellulose synthase catalytic subunit (At1g55850)weakly similar to ( 194)AT1G55850| Symbols: CSLE1, ATCSLE1 | ATCSLE1 (Cellulose synthase-like E1); cellulose synthase/ transferase, transferring glycosyl groups | chr1:20880418-20883080 FORWARDCellulose_synt COG1215 bcsA	-1.143	0.000819351
10-Cell wall	cell wall.cellulose synthesis.cellulose synthase	Ljwgs_040176.1_s_at	Proprietary Lotus japonicus similar to At3g03050: putative cellulose synthase catalytic subunithighly similar to ( 837)AT3G03050| Symbols: KJK, ATCSLD3, CSLD3 | CSLD3 (CELLULOSE SYNTHASE-LIKE 3); cellulose synthase/ transferase, transferring glycosyl groups | chr3:687880-691636 FORWARDCellulose_synt bcsA COG1215	1.785	0.00105689
10-Cell wall	cell wall.cellulose synthesis.cellulose synthase	Ljwgs_058911.1_s_at	Proprietary Lotus japonicus similar to At2g32540: putative cellulose synthaseweakly similar to ( 102)AT2G32540| Symbols: CSLB04, ATCSLB4, ATCSLB04 | ATCSLB04 (Cellulose synthase-like B4); transferase/ transferase, transferring glycosyl groups | chr2:13821763-13825366 FORWARDCellulose_synt	-2.115	0.00108955
10-Cell wall	cell wall.cellulose synthesis.cellulose synthase	chr3.CM0127.83_at	Proprietary Lotus japonicus similar to At3g03050: putative cellulose synthase catalytic subunitnearly identical (1957)AT3G03050| Symbols: KJK, ATCSLD3, CSLD3 | CSLD3 (CELLULOSE SYNTHASE-LIKE 3); cellulose synthase/ transferase, transferring glycosyl groups | chr3:687880-691636 FORWARDCellulose_synt COG1215 bcsA	2.585	0.00334956
10-Cell wall	cell wall.cellulose synthesis.cellulose synthase	Ljwgs_051292.1_at	Proprietary Lotus japonicus similar to At1g55850: putative cellulose synthase catalytic subunit (At1g55850)weakly similar to ( 184)AT1G55850| Symbols: CSLE1, ATCSLE1 | ATCSLE1 (Cellulose synthase-like E1); cellulose synthase/ transferase, transferring glycosyl groups | chr1:20880418-20883080 FORWARDCellulose_synt	-1.135	0.00352274
10-Cell wall	cell wall.cellulose synthesis.cellulose synthase	TM0801.9.1_at	Proprietary Lotus japonicus similar to At2g32540: putative cellulose synthasemoderately similar to ( 223)AT2G32540| Symbols: CSLB04, ATCSLB4, ATCSLB04 | ATCSLB04 (Cellulose synthase-like B4); transferase/ transferase, transferring glycosyl groups | chr2:13821763-13825366 FORWARDCellulose_synt	-2.101	0.00497098
10-Cell wall	cell wall.cellulose synthesis.cellulose synthase	TM0801.3_at	Proprietary Lotus japonicus similar to At2g32540: putative cellulose synthasemoderately similar to ( 204)AT2G32540| Symbols: CSLB04, ATCSLB4, ATCSLB04 | ATCSLB04 (Cellulose synthase-like B4); transferase/ transferase, transferring glycosyl groups | chr2:13821763-13825366 FORWARDCellulose_synt	-2.019	0.00541054
10-Cell wall	cell wall.cellulose synthesis.cellulose synthase	Ljwgs_022986.1_at	Proprietary Lotus japonicus similar to At1g55850: putative cellulose synthase catalytic subunit (At1g55850)moderately similar to ( 371)AT1G55850| Symbols: CSLE1, ATCSLE1 | ATCSLE1 (Cellulose synthase-like E1); cellulose synthase/ transferase, transferring glycosyl groups | chr1:20880418-20883080 FORWARDCellulose_synt	-1.68	0.00847251
10-Cell wall	cell wall.degradation.cellulases and beta -1,4-glucanases. gluco-, galacto- and mannosidases	Ljwgs_024744.1_at	Proprietary Lotus japonicus similar to Q9MAY8: (Q9MAY8) ENDO-1,4-BETA-GLUCANASE CEL1very weakly similar to (62.0)AT5G49720| Symbols: DEC, KOR, RSW2, OR16PEP, IRX2, KOR1 | KOR1 (KORRIGAN); hydrolase, hydrolyzing O-glycosyl compounds | chr5:20214991-20217394 REVERSEvery weakly similar to (70.1)GUN10_ORYSAGlyco_hydro_9	2.532	0.00540616
10-Cell wall	cell wall.degradation.cellulases and beta -1,4-glucanases. gluco-, galacto- and mannosidases	Ljwgs_005168.1_at	Proprietary Lotus japonicus similar to At1g65610: hypothetical proteinhighly similar to ( 756)AT1G65610| Symbols: | endo-1,4-beta-glucanase, putative / cellulase, putative | chr1:24395486-24398924 REVERSEhighly similar to ( 765)GUN12_ORYSAGlyco_hydro_9	2.735	0.00696974
10-Cell wall	cell wall.degradation.mannan-xylose-arabinose-fucose	chr2.CM0608.37_at	Proprietary Lotus japonicus similar to At1g78060: putative proteinweakly similar to ( 197)AT1G78060| Symbols: | glycosyl hydrolase family 3 protein | chr1:29354690-29357762 REVERSEweakly similar to ( 115)XYNB_PRUPEPutative beta-D-xylosidase - Prunus persica (Peach)	2.176	0.000129375
10-Cell wall	cell wall.degradation.mannan-xylose-arabinose-fucose	chr1.TM0952.13_at	Proprietary Lotus japonicus similar to At5g66460: mannan endo-1,4-beta-mannosidasehighly similar to ( 532)AT5G66460| Symbols: | (1-4)-beta-mannan endohydrolase, putative | chr5:26556137-26558063 REVERSECOG3934 Cellulase	-2.136	0.00231583
10-Cell wall	cell wall.degradation.mannan-xylose-arabinose-fucose	chr2.CM0249.67_at	Proprietary Lotus japonicus similar to At5g66460: mannan endo-1,4-beta-mannosidasehighly similar to ( 584)AT5G66460| Symbols: | (1-4)-beta-mannan endohydrolase, putative | chr5:26556137-26558063 REVERSECOG3934 Cellulase	-1.545	0.00370499
10-Cell wall	cell wall.degradation.mannan-xylose-arabinose-fucose	chr1.CM0192.53_at	Proprietary Lotus japonicus similar to At1g78060: putative proteinhighly similar to ( 675)AT1G78060| Symbols: | glycosyl hydrolase family 3 protein | chr1:29354690-29357762 REVERSEmoderately similar to ( 347)XYNB_PRUPEPutative beta-D-xylosidase - Prunus persica (Peach)Glyco_hydro_3_C BglX Glyco_hydro_3	-2.208	0.00475809
10-Cell wall	cell wall.degradation.pectate lyases and polygalacturonases	Ljwgs_096931.1_at	Proprietary Lotus japonicus similar to At5g25610: dehydration-induced protein RD22weakly similar to ( 195)AT5G25610| Symbols: RD22 | RD22 (RESPONSIVE TO DESSICATION 22) | chr5:8914501-8916687 REVERSEweakly similar to ( 120)EA30_VICFAEmbryonic abundant protein VF30.1 precursor - Vicia faba (Broad bean)BURP	-2.945	7.09734e-05
10-Cell wall	cell wall.degradation.pectate lyases and polygalacturonases	chr4.CM0229.2_at	Proprietary Lotus japonicus similar to O82586: (O82586) ENDOPOLYGALACTURONASEmoderately similar to ( 224)AT3G59850| Symbols: | polygalacturonase, putative / pectinase, putative | chr3:22120320-22122543 REVERSEmoderately similar to ( 235)PGLR_PRUPEPolygalacturonase precursor - Prunus persica (Peach)Glyco_hydro_28 PGU1	3.33	0.000103834
10-Cell wall	cell wall.degradation.pectate lyases and polygalacturonases	chr1.CM0150.63_at	Proprietary Lotus japonicus similar to O65009: (O65009) BURP DOMAIN CONTAINING PROTEINmoderately similar to ( 211)AT1G49320| Symbols: | BURP domain-containing protein | chr1:18250109-18251485 FORWARDvery weakly similar to (71.2)EA30_VICFAEmbryonic abundant protein VF30.1 precursor - Vicia faba (Broad bean)BURP	2.797	0.000163765
10-Cell wall	cell wall.degradation.pectate lyases and polygalacturonases	chr1.CM0122.13_at	Proprietary Lotus japonicus similar to At3g62110: unknown proteinhighly similar to ( 639)AT3G62110| Symbols: | glycoside hydrolase family 28 protein / polygalacturonase (pectinase) family protein | chr3:23008288-23010478 REVERSEvery weakly similar to (97.8)PGLR_ACTCHPolygalacturonase precursor - Actinidia chinensis (Kiwi) (Yangtao)PGU1 Glyco_hydro_28	-1.592	0.000274343
10-Cell wall	cell wall.degradation.pectate lyases and polygalacturonases	chr4.CM0501.29_at	Proprietary Lotus japonicus similar to At4g23500: unknown protein (At4g23500)highly similar to ( 672)AT4G23500| Symbols: | glycoside hydrolase family 28 protein / polygalacturonase (pectinase) family protein | chr4:12264650-12267084 FORWARDvery weakly similar to (86.7)PGLR_ACTCHPolygalacturonase precursor - Actinidia chinensis (Kiwi) (Yangtao)PGU1 Glyco_hydro_28	-2.015	0.00042
10-Cell wall	cell wall.degradation.pectate lyases and polygalacturonases	Ljwgs_076371.1_at	Proprietary Lotus japonicus similar to At3g62110: unknown proteinmoderately similar to ( 341)AT3G62110| Symbols: | glycoside hydrolase family 28 protein / polygalacturonase (pectinase) family protein | chr3:23008288-23010478 REVERSEvery weakly similar to (73.6)PGLR_ACTCHPolygalacturonase precursor - Actinidia chinensis (Kiwi) (Yangtao)PGU1 Glyco_hydro_28	-2.347	0.000774423
10-Cell wall	cell wall.degradation.pectate lyases and polygalacturonases	Ljwgs_019822.1_at	Proprietary Lotus japonicus similar to At3g55140: pectate lyase -like proteinmoderately similar to ( 476)AT3G55140| Symbols: | pectate lyase family protein | chr3:20450037-20451202 FORWARDweakly similar to ( 142)PEL_TOBACPectate lyase precursor - Nicotiana tabacum (Common tobacco)Amb_all PelB Pec_lyase_C	-1.916	0.000891728
10-Cell wall	cell wall.degradation.pectate lyases and polygalacturonases	Ljwgs_056112.1_s_at	Proprietary Lotus japonicus similar to At3g48950: endo-polygalacturonase - like proteinweakly similar to ( 172)AT3G48950| Symbols: | glycoside hydrolase family 28 protein / polygalacturonase (pectinase) family protein | chr3:18159002-18160972 FORWARD	1.177	0.000975846
10-Cell wall	cell wall.degradation.pectate lyases and polygalacturonases	Ljwgs_008071.1_at	Proprietary Lotus japonicus similar to O82019: (O82019) POLYGALACTURONASE PRECURSOR (EC 3.2.1.15)moderately similar to ( 385)AT3G07820| Symbols: | polygalacturonase 3 (PGA3) / pectinase | chr3:2496603-2498034 REVERSEhighly similar to ( 513)PGLR_MEDSAPolygalacturonase precursor - Medicago sativa (Alfalfa)Glyco_hydro_28 PGU1	1.015	0.00199563
10-Cell wall	cell wall.degradation.pectate lyases and polygalacturonases	Ljwgs_003602.1_at	Proprietary Lotus japonicus similar to At1g67750: pectate lyase 1-like proteinhighly similar to ( 630)AT4G24780| Symbols: | pectate lyase family protein | chr4:12770641-12772237 REVERSEmoderately similar to ( 426)PEL_LILLOPectate lyase precursor - Lilium longiflorum (Trumpet lily)Amb_all Pec_lyase_C PelB	-1.786	0.00253063
10-Cell wall	cell wall.degradation.pectate lyases and polygalacturonases	chr1.CM0318.23_at	Proprietary Lotus japonicus similar to At3g57790: unknown proteinmoderately similar to ( 420)AT3G57790| Symbols: | glycoside hydrolase family 28 protein / polygalacturonase (pectinase) family protein | chr3:21416364-21418065 REVERSEPGU1 Glyco_hydro_28	-1.719	0.00264898
10-Cell wall	cell wall.degradation.pectate lyases and polygalacturonases	chr2.CM0008.25_at	Proprietary Lotus japonicus similar to At1g60590: polygalacturonase like proteinhighly similar to ( 610)AT1G60590| Symbols: | polygalacturonase, putative / pectinase, putative | chr1:22318091-22320532 REVERSEmoderately similar to ( 227)PGLR_ACTCHPolygalacturonase precursor - Actinidia chinensis (Kiwi) (Yangtao)Glyco_hydro_28 PGU1	-1.795	0.00460157
10-Cell wall	cell wall.degradation.pectate lyases and polygalacturonases	chr3.CM0091.72_at	Proprietary Lotus japonicus similar to At1g49320: unknown proteinweakly similar to ( 161)AT1G49320| Symbols: | BURP domain-containing protein | chr1:18250109-18251485 FORWARDvery weakly similar to (65.9)EA92_VICFAEmbryonic abundant protein USP92 precursor - Vicia faba (Broad bean)BURP	-2.035	0.00921821
10-Cell wall	cell wall.degradation.pectate lyases and polygalacturonases. stress.abiotic.drought/salt	Ljwgs_010029.3_at	Proprietary Lotus japonicus similar to At5g25610: dehydration-induced protein RD22moderately similar to ( 403)AT5G25610| Symbols: RD22 | RD22 (RESPONSIVE TO DESSICATION 22) | chr5:8914501-8916687 REVERSEweakly similar to ( 115)EA30_VICFAEmbryonic abundant protein VF30.1 precursor - Vicia faba (Broad bean)BURP	-1.797	0.00295102
10-Cell wall	cell wall.hemicellulose synthesis	chr4.CM0227.43_at	Proprietary Lotus japonicus similar to Q9ST51: (Q9ST51) FUCT C3 PROTEINhighly similar to ( 574)AT3G19280| Symbols: ATFUT11, FUCT1, FUCTA, FUT11 | FUT11 (Fucosyltransferase 11); 4-galactosyl-N-acetylglucosaminide 3-alpha-L-fucosyltransferase/ fucosyltransferase/ transferase, transferring glycosyl groups | chr3:6681415-6683807 REVERSEnot assigned Glyco_transf_10	1.562	0.000469845
10-Cell wall	cell wall.modification	Ljwgs_012501.1_at	Proprietary Lotus japonicus similar to At4g17030: allergen like proteinmoderately similar to ( 310)AT4G17030| Symbols: EXPR, AT-EXPR, ATEXPR1, ATHEXP BETA 3.1, ATEXLB1 | ATEXLB1 (ARABIDOPSIS THALIANA EXPANSIN-LIKE B1) | chr4:9581836-9583200 REVERSEweakly similar to ( 191)EXLB1_ORYSAPollen_allerg_1 DPBB_1	4.887	1.47521e-06
10-Cell wall	cell wall.modification	Ljwgs_131524.1_at	Proprietary Lotus japonicus similar to At4g13090: endoxyloglucan transferase-like proteinweakly similar to ( 130)AT4G13090| Symbols: | xyloglucan:xyloglucosyl transferase, putative / xyloglucan endotransglycosylase, putative / endo-xyloglucan transferase, putative | chr4:7631532-7632867 REVERSEweakly similar to ( 118)XTH_TOBACProbable xyloglucan endotransglucosylase/hydrolase protein precursor - …	5.12	0.000217555
10-Cell wall	cell wall.modification	chr4.CM0075.8_at	Proprietary Lotus japonicus similar to Q9XHM8: (Q9XHM8) XYLOGLUCAN ENDO-TRANSGLYCOSYLASE-LIKE PROTEmoderately similar to ( 460)AT4G37800| Symbols: | xyloglucan:xyloglucosyl transferase, putative / xyloglucan endotransglycosylase, putative / endo-xyloglucan transferase, putative | chr4:17775697-17777366 REVERSEmoderately similar to ( 305)XTHA_PHAANXyloglucan endotransglucosylase/hydrolase protein …	-3.503	0.000410524
10-Cell wall	cell wall.modification	Ljwgs_104171.1_s_at	Proprietary Lotus japonicus similar to Q9XHM8: (Q9XHM8) XYLOGLUCAN ENDO-TRANSGLYCOSYLASE-LIKE PROTEweakly similar to ( 116)AT4G37800| Symbols: | xyloglucan:xyloglucosyl transferase, putative / xyloglucan endotransglycosylase, putative / endo-xyloglucan transferase, putative | chr4:17775697-17777366 REVERSEvery weakly similar to (66.2)XTH_TOBACProbable xyloglucan endotransglucosylase/hydrolase pro…	-3.077	0.00042587
10-Cell wall	cell wall.modification	chr4.CM0244.91_at	Proprietary Lotus japonicus similar to At5g57560: TCH4 protein (gb|AAA92363.1)weakly similar to ( 180)AT5G57560| Symbols: XTH22, TCH4 | TCH4 (TOUCH 4); hydrolase, acting on glycosyl bonds | chr5:23324522-23325461 REVERSEweakly similar to ( 147)BRU1_SOYBNBrassinosteroid-regulated protein BRU1 precursor - Glycine max (Soybean)GH16_XET XET_C Glyco_hydro_16 Glyco_hydrolase_16	2.825	0.00298676
10-Cell wall	cell wall.modification	chr4.CM0061.2_at	Proprietary Lotus japonicus similar to Q9ZRV1: (Q9ZRV1) XYLOGLUCAN ENDOTRANSGLYCOSYLASE 1moderately similar to ( 411)AT4G25810| Symbols: XTR6 | XTR6 (XYLOGLUCAN ENDOTRANSGLYCOSYLASE 6); hydrolase, acting on glycosyl bonds | chr4:13128703-13129724 FORWARDmoderately similar to ( 383)BRU1_SOYBNBrassinosteroid-regulated protein BRU1 precursor - Glycine max (Soybean)GH16_XET Glyco_hydro_16 Glyco_hydro…	4.128	0.00310009
10-Cell wall	cell wall.modification	chr4.CM0244.82_at	Proprietary Lotus japonicus similar to Q9LLC2: (Q9LLC2) XYLOGLUCAN ENDOTRANSGLYCOSYLASE XET2 (EC 2.weakly similar to ( 161)AT4G25810| Symbols: XTR6 | XTR6 (XYLOGLUCAN ENDOTRANSGLYCOSYLASE 6); hydrolase, acting on glycosyl bonds | chr4:13128703-13129724 FORWARDweakly similar to ( 166)BRU1_SOYBNBrassinosteroid-regulated protein BRU1 precursor - Glycine max (Soybean)GH16_XET Glyco_hydro_16 Glyco_hyd…	2.349	0.00547525
10-Cell wall	cell wall.pectin*esterases.acetyl esterase	chr5.CM0148.46.1_at	Proprietary Lotus japonicus similar to At5g23870: pectinacetylesterasemoderately similar to ( 249)AT5G23870| Symbols: | pectinacetylesterase family protein | chr5:8046312-8050002 REVERSEnot assigned PAE	-1.124	0.00897717
10-Cell wall	cell wall.pectin*esterases.PME	Ljwgs_036708.1_at	Proprietary Lotus japonicus similar to PME2_CITSI: (O04887) PECTINESTERASE 2.1 PRECURSOR (EC 3.1.1.moderately similar to ( 354)AT2G45220| Symbols: | pectinesterase family protein | chr2:18651355-18653468 REVERSEmoderately similar to ( 377)PME2_CITSIPectinesterase-2 precursor - Citrus sinensis (Sweet orange)Pectinesterase PemB PRK10531	6.899	1.75402e-07
10-Cell wall	cell wall.pectin*esterases.PME	Ljwgs_045181.1_at	Proprietary Lotus japonicus similar to PME2_CITSI: (O04887) PECTINESTERASE 2.1 PRECURSOR (EC 3.1.1.moderately similar to ( 269)AT2G45220| Symbols: | pectinesterase family protein | chr2:18651355-18653468 REVERSEmoderately similar to ( 298)PME2_CITSIPectinesterase-2 precursor - Citrus sinensis (Sweet orange)Pectinesterase PemB	5.865	1.52166e-06
10-Cell wall	cell wall.pectin*esterases.PME	Ljwgs_026321.1_at	Proprietary Lotus japonicus similar to At2g45220: pectinesterase like proteinmoderately similar to ( 429)AT2G45220| Symbols: | pectinesterase family protein | chr2:18651355-18653468 REVERSEmoderately similar to ( 441)PME2_CITSIPectinesterase-2 precursor - Citrus sinensis (Sweet orange)Pectinesterase PemB PMEI PRK10531	3.277	2.19467e-05
10-Cell wall	cell wall.pectin*esterases.PME	Ljwgs_060216.1_at	Proprietary Lotus japonicus similar to At3g24130: pectinesterase, putativeweakly similar to ( 165)AT3G24130| Symbols: | pectinesterase family protein | chr3:8711670-8713368 REVERSEvery weakly similar to (82.0)PME2_CITSIPectinesterase-2 precursor - Citrus sinensis (Sweet orange)Pectinesterase	4.805	8.04233e-05
10-Cell wall	cell wall.pectin*esterases.PME	chr1.TM1284.1_at	Proprietary Lotus japonicus similar to At1g11580: unknown proteinhighly similar to ( 573)AT1G11580| Symbols: | pectin methylesterase, putative | chr1:3888730-3890649 FORWARDmoderately similar to ( 433)PME3_CITSIPectinesterase-3 precursor - Citrus sinensis (Sweet orange)Pectinesterase PemB PMEI PRK10531	2.195	0.000198439
10-Cell wall	cell wall.pectin*esterases.PME	Ljwgs_144966.1_at	Proprietary Lotus japonicus similar to At5g09760: pectin methylesterase - like proteinweakly similar to ( 112)AT5G09760| Symbols: | pectinesterase family protein | chr5:3032447-3034365 FORWARDvery weakly similar to (79.3)PME2_CITSIPectinesterase-2 precursor - Citrus sinensis (Sweet orange)Pectinesterase	-1.165	0.000232234
10-Cell wall	cell wall.pectin*esterases.PME	Ljwgs_039807.2_at	Proprietary Lotus japonicus similar to At2g45220: pectinesterase like proteinmoderately similar to ( 279)AT2G45220| Symbols: | pectinesterase family protein | chr2:18651355-18653468 REVERSEmoderately similar to ( 282)PME2_CITSIPectinesterase-2 precursor - Citrus sinensis (Sweet orange)Pectinesterase PMEI	1.79	0.000525313
10-Cell wall	cell wall.pectin*esterases.PME	chr1.CM0105.124_at	Proprietary Lotus japonicus similar to Q9SEE6: (Q9SEE6) PECTINESTERASE (EC 3.1.1.11) (PECTIN METHYLmoderately similar to ( 392)AT3G14310| Symbols: ATPME3 | ATPME3 (Arabidopsis thaliana pectin methylesterase 3) | chr3:4772221-4775102 REVERSEmoderately similar to ( 412)PME3_CITSIPectinesterase-3 precursor - Citrus sinensis (Sweet orange)Pectinesterase PemB PRK10531	-1.507	0.00372711
10-Cell wall	cell wall.pectin*esterases.PME	chr1.TM1573.5_at	Proprietary Lotus japonicus similar to At4g02320: pectinesterase - like proteinhighly similar to ( 539)AT4G02320| Symbols: | pectinesterase family protein | chr4:1022725-1026118 REVERSEmoderately similar to ( 483)PME1_CITSIPectinesterase-1 precursor - Citrus sinensis (Sweet orange)Pectinesterase PemB PMEI PRK10531	-2.665	0.00454991
10-Cell wall	cell wall.pectin*esterases.PME	chr5.CM0773.1_at	Proprietary Lotus japonicus similar to Q9M5J0: (Q9M5J0) PECTIN METHYLESTERASE ISOFORM ALPHA (EC 3.1moderately similar to ( 232)AT5G04970| Symbols: | pectinesterase, putative | chr5:1464263-1467002 REVERSEmoderately similar to ( 227)PME2_CITSIPectinesterase-2 precursor - Citrus sinensis (Sweet orange)Pectinesterase PemB PRK10531	-2.388	0.00500027
10-Cell wall	cell wall.pectin*esterases.PME	Ljwgs_015696.1_at	Proprietary Lotus japonicus similar to Q43234: (Q43234) PECTINESTERASE (EC 3.1.1.11) (PECTIN METHYLweakly similar to ( 121)AT3G60730| Symbols: | pectinesterase family protein | chr3:22455930-22458201 FORWARDweakly similar to ( 105)PME1_CITSIPectinesterase-1 precursor - Citrus sinensis (Sweet orange)Pectinesterase	2.223	0.0069084
10-Cell wall	cell wall.precursor synthesis.AXS	Ljwgs_006242.1_at	Proprietary Lotus japonicus similar to At1g08200: unknown proteinmoderately similar to ( 274)AT1G08200| Symbols: AXS2 | AXS2 (UDP-D-APIOSE/UDP-D-XYLOSE SYNTHASE 2) | chr1:2574256-2576606 REVERSEnot assigned not assigned PRK11908 PRK08125 WcaG	-1.121	0.00749476
10-Cell wall	cell wall.precursor synthesis.GAE	Ljwgs_024558.1_at	Proprietary Lotus japonicus similar to At4g12250: nucleotide sugar epimerase -like proteinhighly similar to ( 555)AT4G12250| Symbols: GAE5 | GAE5 (UDP-D-GLUCURONATE 4-EPIMERASE 5); catalytic | chr4:7289532-7290842 REVERSEvery weakly similar to (89.0)GALE1_PEAUDP-glucose 4-epimerase - Pisum sativum (Garden pea)not assigned not assigned not assigned not assigned not assigned not assigned not assign…	-1.384	0.00133936
10-Cell wall	cell wall.precursor synthesis.GAE	Ljwgs_047132.1_s_at	Proprietary Lotus japonicus similar to At4g12250: nucleotide sugar epimerase -like proteinweakly similar to ( 113)AT4G12250| Symbols: GAE5 | GAE5 (UDP-D-GLUCURONATE 4-EPIMERASE 5); catalytic | chr4:7289532-7290842 REVERSEnot assigned	-1.303	0.00149838
10-Cell wall	cell wall.precursor synthesis.GER	Ljwgs_010539.1_at	Proprietary Lotus japonicus similar to At1g17890: GDP-L-fucose synthetase like proteinhighly similar to ( 517)AT1G17890| Symbols: GER2 | GER2; catalytic | chr1:6154471-6155589 REVERSEmoderately similar to ( 485)FCL1_ORYSAnot assigned not assigned not assigned not assigned not assigned Epimerase WcaG GalE RfbB RfbD RmlD_sub_bind PRK10084 PRK10217	-1.439	0.000442997
10-Cell wall	cell wall.precursor synthesis.MUR4	chr6.TM1657.10_at	Proprietary Lotus japonicus similar to At1g30620: UDP-galactose 4-epimerase-like proteinhighly similar to ( 663)AT1G30620| Symbols: UXE1, MUR4 | MUR4 (MURUS 4) | chr1:10855478-10857952 FORWARDhighly similar to ( 630)ARAE3_ORYSAnot assigned not assigned not assigned not assigned not assigned not assigned not assigned not assigned GalE PRK10675 WcaG Epimerase RfbB Gmd COG1086 PRK10084 Polysacc_synt…	2.062	0.000561197
10-Cell wall	cell wall.precursor synthesis.UGD	chr2.CM0120.10_at	Proprietary Lotus japonicus similar to At3g29360: UDP-glucose dehydrogenase, putativehighly similar to ( 857)AT3G29360| Symbols: | UDP-glucose 6-dehydrogenase | chr3:11268612-11270054 REVERSEhighly similar to ( 871)UGDH_SOYBNUDP-glucose 6-dehydrogenase - Glycine max (Soybean)not assigned Ugd UDPG_MGDP_dh_N WecC wecC UDPG_MGDP_dh UDPG_MGDP_dh_C	1.695	0.000376433
10-Cell wall	cell wall.precursor synthesis.UGE	chr4.CM0025.40_at	Proprietary Lotus japonicus similar to GAE2_CYATE: (O65781) UDP-GLUCOSE 4-EPIMERASE GEPI48 (EC 5.1.highly similar to ( 590)AT4G10960| Symbols: UGE5 | UGE5 (UDP-D-glucose/UDP-D-galactose 4-epimerase 5); UDP-glucose 4-epimerase/ protein dimerization | chr4:6716079-6718468 REVERSEmoderately similar to ( 486)GALE1_PEAUDP-glucose 4-epimerase - Pisum sativum (Garden pea)not assigned not assigned not as…	3.285	2.57477e-05
10-Cell wall	cell wall.precursor synthesis.UGE	Ljwgs_040429.1_s_at	Proprietary Lotus japonicus similar to GAE2_CYATE: (O65781) UDP-GLUCOSE 4-EPIMERASE GEPI48 (EC 5.1.moderately similar to ( 299)AT4G10960| Symbols: UGE5 | UGE5 (UDP-D-glucose/UDP-D-galactose 4-epimerase 5); UDP-glucose 4-epimerase/ protein dimerization | chr4:6716079-6718468 REVERSEmoderately similar to ( 251)GALE1_PEAUDP-glucose 4-epimerase - Pisum sativum (Garden pea)not assigned not assigned no…	3.023	9.43452e-05
10-Cell wall	cell wall.precursor synthesis.UXS	chr5.TM0913.17_at	Proprietary Lotus japonicus similar to At3g62830: dTDP-glucose 4-6-dehydratase homolog D18highly similar to ( 654)AT3G62830| Symbols: AUD1, ATUXS2, UXS2 | UXS2 (UDP-GLUCURONIC ACID DECARBOXYLASE 2); catalytic/ dTDP-glucose 4,6-dehydratase | chr3:23243514-23246328 FORWARDweakly similar to ( 108)GME1_ORYSAnot assigned not assigned not assigned not assigned not assigned not assigned not assigned Wca…	2.044	0.000129375
11-Lipid metabolism	lipid metabolism.'exotics' (steroids, squalene etc)	TM1490.23.1_at	Proprietary Lotus japonicus similar to At5g07010: steroid sulfotransferase-like proteinmoderately similar to ( 246)AT5G07010| Symbols: | sulfotransferase family protein | chr5:2174961-2176040 REVERSEnot assigned Sulfotransfer_1	2.474	1.17224e-05
11-Lipid metabolism	lipid metabolism.'exotics' (steroids, squalene etc)	Ljwgs_147194.1_at	Proprietary Lotus japonicus similar to At4g27270: putative proteinweakly similar to ( 195)AT4G27270| Symbols: | quinone reductase family protein | chr4:13661464-13663249 REVERSEnot assigned PRK03767 WrbA	8.04	1.4711e-05
11-Lipid metabolism	lipid metabolism.'exotics' (steroids, squalene etc)	Ljwgs_065857.1_at	Proprietary Lotus japonicus similar to At5g54500: 1,4-benzoquinone reductase-like; Trp repressor binding protein-likevery weakly similar to (66.2)AT5G54500| Symbols: FQR1 | FQR1 (FLAVODOXIN-LIKE QUINONE REDUCTASE 1) | chr5:22141900-22143482 FORWARDnot assigned	6.606	6.30201e-05
11-Lipid metabolism	lipid metabolism.'exotics' (steroids, squalene etc)	chr3.TM0859.5_at	Proprietary Lotus japonicus similar to At5g54500: 1,4-benzoquinone reductase-like; Trp repressor binding protein-likemoderately similar to ( 324)AT5G54500| Symbols: FQR1 | FQR1 (FLAVODOXIN-LIKE QUINONE REDUCTASE 1) | chr5:22141900-22143482 FORWARDnot assigned PRK03767 WrbA Flavodoxin_1	1.726	0.000103893
11-Lipid metabolism	lipid metabolism.'exotics' (steroids, squalene etc)	chr6.CM0082.25_s_at	Proprietary Lotus japonicus similar to At1g04010: unknown proteinhighly similar to ( 519)AT1G04010| Symbols: | phosphatidylcholine-sterol O-acyltransferase | chr1:1031702-1036127 REVERSEnot assigned LACT	1.41	0.00696731
11-Lipid metabolism	lipid metabolism.'exotics' (steroids, squalene etc).phosphatidylcholine—sterol O-acyltransferase	chr3.CM0724.12_at	Proprietary Lotus japonicus similar to At5g13640: unknown proteinhighly similar to ( 650)AT5G13640| Symbols: ATPDAT | ATPDAT (Arabidopsis thaliana phospholipid:diacylglycerol acyltransferase); phosphatidylcholine-sterol O-acyltransferase | chr5:4393532-4397216 FORWARDnot assigned LACT	-1.255	0.00900926
11-Lipid metabolism	lipid metabolism.'exotics' (steroids, squalene etc).sphingolipids	Ljwgs_142670.1_at	Proprietary Lotus japonicus similar to At1g27980: unknown proteinweakly similar to ( 192)AT1G27980| Symbols: | pyridoxal-dependent decarboxylase family protein | chr1:9748799-9752605 FORWARDweakly similar to ( 179)SGPL_ORYSAnot assigned	2.026	0.000661572
11-Lipid metabolism	lipid metabolism.'exotics' (steroids, squalene etc).sphingolipids	Ljwgs_096491.1.1_s_at	Proprietary Lotus japonicus similar to Q9ZTY9: (Q9ZTY9) DESATURASE/CYTOCHROME B5 PROTEINvery weakly similar to (94.7)AT2G46210| Symbols: | delta-8 sphingolipid desaturase, putative | chr2:18984615-18985964 FORWARD	-2.1	0.000708545
11-Lipid metabolism	lipid metabolism.'exotics' (steroids, squalene etc).sphingolipids	Ljwgs_102844.1_at	Proprietary Lotus japonicus similar to At1g27980: unknown proteinweakly similar to ( 174)AT1G27980| Symbols: | pyridoxal-dependent decarboxylase family protein | chr1:9748799-9752605 FORWARDweakly similar to ( 162)SGPL_ORYSAnot assigned GadB	1.531	0.00639992
11-Lipid metabolism	lipid metabolism.'exotics' (steroids, squalene etc).squalene synthase	gi28208267_at	GenBank Lotus corniculatus var. japonicus LjSqS mRNA for squalene synthase, complete cdshighly similar to ( 652)AT4G34640| Symbols: ERG9, SQS1 | SQS1 (SQUALENE SYNTHASE 1); farnesyl-diphosphate farnesyltransferase | chr4:16538494-16541660 FORWARDnot assigned SQS_PSY Trans_IPPS_HH ERG9 Trans_IPPS Isoprenoid_Biosyn_C1	-1.03	0.000300615
11-Lipid metabolism	lipid metabolism.FA desaturation.a hydroxylase. 'exotics' (steroids, squalene etc).sphingolipids	chr6.CM0437.31.2_at	Proprietary Lotus japonicus similar to At2g34770: fatty acid hydroxylase (FAH1)moderately similar to ( 384)AT2G34770| Symbols: FAH1 | FAH1 (FATTY ACID HYDROXYLASE 1); catalytic | chr2:14673855-14675140 FORWARDnot assigned ERG3 FA_hydroxylase	-1.556	0.00196704
11-Lipid metabolism	lipid metabolism.FA desaturation.desaturase	chr3.CM0142.37_at	Proprietary Lotus japonicus similar to At3g15850: putative delta 9 desaturasehighly similar to ( 521)AT3G15850| Symbols: FADB, JB67, ADS3, FAD5 | FAD5 (FATTY ACID DESATURASE 5); oxidoreductase | chr3:5359094-5361005 FORWARDnot assigned OLE1 Delta9-FADS-like FA_desaturase Membrane-FADS-like DesA	-2.249	0.00104988
11-Lipid metabolism	lipid metabolism.FA synthesis and FA elongation.Acetyl CoA Carboxylation	chr3.TM0916.6_at	Proprietary Lotus japonicus similar to At3g15690: putative acetyl-CoA carboxylase biotin-containing subunitmoderately similar to ( 233)AT3G15690| Symbols: | biotin carboxyl carrier protein of acetyl-CoA carboxylase-related | chr3:5317115-5319442 FORWARDvery weakly similar to (53.5)BCCP_SOYBNBiotin carboxyl carrier protein of acetyl-CoA carboxylase, chloroplast precursor - Glycine max (Soybean)PRK…	-2.307	3.06378e-05
11-Lipid metabolism	lipid metabolism.FA synthesis and FA elongation.ACP protein	chr5.CM0062.22_at	Proprietary Lotus japonicus similar to P93092: (P93092) ACYL CARRIER PROTEIN (ACP)very weakly similar to (86.3)AT4G25050| Symbols: ACP4 | ACP4 (ACYL CARRIER PROTEIN 4) | chr4:12870188-12871034 FORWARDvery weakly similar to (94.7)ACP1_HORVUAcyl carrier protein 1, chloroplast precursor - Hordeum vulgare (Barley)not assigned acpP acpP AcpP PP-binding	-1.457	0.00334426
11-Lipid metabolism	lipid metabolism.FA synthesis and FA elongation.ACP protein	Ljwgs_039444.1_s_at	Proprietary Lotus japonicus similar to P93092: (P93092) ACYL CARRIER PROTEIN (ACP)weakly similar to ( 107)AT4G25050| Symbols: ACP4 | ACP4 (ACYL CARRIER PROTEIN 4) | chr4:12870188-12871034 FORWARDweakly similar to ( 102)ACP1_SPIOLAcyl carrier protein 1, chloroplast precursor - Spinacia oleracea (Spinach)not assigned acpP acpP AcpP PP-binding PRK12449	-1.973	0.00439422
11-Lipid metabolism	lipid metabolism.FA synthesis and FA elongation.ACP protein	chr4.CM0175.62_at	Proprietary Lotus japonicus similar to P93092: (P93092) ACYL CARRIER PROTEIN (ACP)weakly similar to ( 117)AT4G25050| Symbols: ACP4 | ACP4 (ACYL CARRIER PROTEIN 4) | chr4:12870188-12871034 FORWARDweakly similar to ( 108)ACP1_SPIOLAcyl carrier protein 1, chloroplast precursor - Spinacia oleracea (Spinach)not assigned acpP acpP AcpP PP-binding PRK12449	-1.756	0.00702269
11-Lipid metabolism	lipid metabolism.FA synthesis and FA elongation.ACP thioesterase	Ljwgs_013315.1_at	Proprietary Lotus japonicus similar to At1g08510: cyl-(acyl carrier protein) thioesterase like proteinhighly similar to ( 546)AT1G08510| Symbols: FATB | FATB (FATTY ACYL-ACP THIOESTERASES B); acyl carrier/ acyl-ACP thioesterase | chr1:2691549-2693412 REVERSEhighly similar to ( 548)FATB_GOSHIMyristoyl-acyl carrier protein thioesterase, chloroplast precursor - Gossypium hirsutum (Upland cotton) (Go…	-2.189	0.00782299
11-Lipid metabolism	lipid metabolism.FA synthesis and FA elongation.acyl coa ligase	chr4.CM0429.4_at	Proprietary Lotus japonicus similar to At3g16910: AMP-binding protein, putativehighly similar to ( 904)AT3G16910| Symbols: AAE7, ACN1 | AAE7/ACN1 (ACYL-ACTIVATING ENZYME 7); AMP binding / acetate-CoA ligase | chr3:5773237-5775417 REVERSEweakly similar to ( 132)4CL1_TOBAC4-coumarate--CoA ligase 1 - Nicotiana tabacum (Common tobacco)not assigned not assigned not assigned not assigned not assigned n…	-1.34	0.000156824
11-Lipid metabolism	lipid metabolism.FA synthesis and FA elongation.acyl coa ligase	Ljwgs_008464.1_s_at	Proprietary Lotus japonicus similar to At1g66120: unknown proteinmoderately similar to ( 297)AT1G66120| Symbols: | acyl-activating enzyme 11 (AAE11) | chr1:24616303-24618353 FORWARDweakly similar to ( 106)4CL1_TOBAC4-coumarate--CoA ligase 1 - Nicotiana tabacum (Common tobacco)not assigned not assigned not assigned not assigned not assigned not assigned not assigned PRK08162 CaiC PRK08316 PRK08315…	4.099	0.000374249
11-Lipid metabolism	lipid metabolism.FA synthesis and FA elongation.acyl coa ligase	Ljwgs_008166.3_at	Proprietary Lotus japonicus similar to At5g23050: acetyl-CoA synthetase-like proteinmoderately similar to ( 219)AT5G23050| Symbols: | acyl-activating enzyme 17 (AAE17) | chr5:7731516-7735402 REVERSEnot assigned Acs PRK03584 AMP-binding CaiC PRK03914	-1.186	0.00124327
11-Lipid metabolism	lipid metabolism.FA synthesis and FA elongation.acyl coa ligase	TM1354.8_at	Proprietary Lotus japonicus similar to At3g23790: AMP-binding protein, putativehighly similar to ( 965)AT3G23790| Symbols: | AMP-binding protein, putative | chr3:8575275-8581008 FORWARDvery weakly similar to (90.1)4CL2_PETCR4-coumarate--CoA ligase 1 - Petroselinum crispum (Parsley) (Petroselinum hortense)not assigned not assigned not assigned not assigned not assigned not assigned FAA1 CaiC AMP-b…	-1.181	0.0014484
11-Lipid metabolism	lipid metabolism.FA synthesis and FA elongation.acyl coa ligase	Ljwgs_088618.1_at	Proprietary Lotus japonicus similar to O23268: (O23268) A6 ANTHER-SPECIFIC PROTEIN (AMP-BINDING PROweakly similar to ( 156)AT4G14070| Symbols: AAE15 | AAE15 (ACYL-ACTIVATING ENZYME 15); acyl-ACP synthetase | chr4:8112117-8118034 REVERSEnot assigned not assigned PRK07770 FAA1 CaiC PRK08316	1.841	0.00230595
11-Lipid metabolism	lipid metabolism.FA synthesis and FA elongation.acyl coa ligase	Ljwgs_065639.1_at	Proprietary Lotus japonicus similar to At5g23050: acetyl-CoA synthetase-like proteinweakly similar to ( 159)AT5G23050| Symbols: | acyl-activating enzyme 17 (AAE17) | chr5:7731516-7735402 REVERSEnot assigned PRK03584 Acs AMP-binding PRK03429 PRK04664 PRK02167 PRK02239	-1.638	0.00481106
11-Lipid metabolism	lipid metabolism.FA synthesis and FA elongation.acyl coa ligase	chr2.CM0018.17_at	Proprietary Lotus japonicus similar to At1g20560: unknown proteinhighly similar to ( 695)AT1G20560| Symbols: | AMP-dependent synthetase and ligase family protein | chr1:7119917-7121353 REVERSEweakly similar to ( 131)4CL2_PETCR4-coumarate--CoA ligase 1 - Petroselinum crispum (Parsley) (Petroselinum hortense)not assigned not assigned not assigned not assigned not assigned not assigned not assigned …	-1.43	0.00519432
11-Lipid metabolism	lipid metabolism.FA synthesis and FA elongation.beta ketoacyl CoA synthase	Ljwgs_022124.2_at	Proprietary Lotus japonicus similar to At2g26640: putative beta-ketoacyl-CoA synthasemoderately similar to ( 218)AT2G26640| Symbols: | beta-ketoacyl-CoA synthase, putative | chr2:11337172-11338701 FORWARDCHS_like ACP_syn_III_C BcsA FabH KAS_III Chal_sti_synt_C	-2.161	0.00571191
11-Lipid metabolism	lipid metabolism.FA synthesis and FA elongation.beta ketoacyl CoA synthase	Ljwgs_099613.2_at	Proprietary Lotus japonicus similar to At1g68530: very-long-chain fatty acid condensing enzyme (CUT1)moderately similar to ( 269)AT1G68530| Symbols: CER6, G2, POP1, CUT1 | CUT1 (CUTICULAR 1); acyltransferase | chr1:25717263-25718396 REVERSEFAE1_CUT1_RppA	-3.098	0.00862588
11-Lipid metabolism	lipid metabolism.FA synthesis and FA elongation.ketoacyl ACP synthase	chr6.CM0013.57_at	Proprietary Lotus japonicus similar to At1g74960: unknown proteinhighly similar to ( 634)AT1G74960| Symbols: KAS2, FAB1 | FAB1 (FATTY ACID BIOSYNTHESIS 1); fatty-acid synthase | chr1:28156225-28159609 REVERSEmoderately similar to ( 394)KASC1_HORVU3-oxoacyl-[acyl-carrier-protein] synthase I, chloroplast precursor - Hordeum vulgare (Barley)not assigned not assigned KAS_I_II PRK06333 PRK07314 FabB P…	-2.494	0.0054997
11-Lipid metabolism	lipid metabolism.FA synthesis and FA elongation.ketoacyl ACP synthase	chr4.CM0006.57_at	Proprietary Lotus japonicus similar to At1g74960: unknown proteinhighly similar to ( 686)AT1G74960| Symbols: KAS2, FAB1 | FAB1 (FATTY ACID BIOSYNTHESIS 1); fatty-acid synthase | chr1:28156225-28159609 REVERSEmoderately similar to ( 385)KASC1_HORVU3-oxoacyl-[acyl-carrier-protein] synthase I, chloroplast precursor - Hordeum vulgare (Barley)not assigned not assigned KAS_I_II PRK06333 PRK07314 FabB P…	-1.296	0.0076163
11-Lipid metabolism	lipid metabolism.FA synthesis and FA elongation.ketoacyl ACP synthase	chr4.CM0429.20.2_s_at	Proprietary Lotus japonicus similar to At1g74960: unknown proteinweakly similar to ( 141)AT1G74960| Symbols: KAS2, FAB1 | FAB1 (FATTY ACID BIOSYNTHESIS 1); fatty-acid synthase | chr1:28156225-28159609 REVERSEvery weakly similar to (93.6)KASC1_HORVU3-oxoacyl-[acyl-carrier-protein] synthase I, chloroplast precursor - Hordeum vulgare (Barley)not assigned KAS_I_II PRK07314 FabB PRK06333 PRK08722 PRK0…	-1.717	0.00794394
11-Lipid metabolism	lipid metabolism.FA synthesis and FA elongation.long chain fatty acid CoA ligase	Ljwgs_082815.1_at	Proprietary Lotus japonicus similar to At2g47240: putative acyl-CoA synthetaseweakly similar to ( 155)AT2G47240| Symbols: | long-chain-fatty-acid-CoA ligase | chr2:19400905-19404686 FORWARDnot assigned not assigned FAA1 CaiC	-1.865	0.000883489
11-Lipid metabolism	lipid metabolism.FA synthesis and FA elongation.pyruvate kinase	chr2.CM0021.3_at	Proprietary Lotus japonicus similar to At1g32440: putative pyruvate kinase, plastid isozyme (At1g32440)highly similar to ( 709)AT1G32440| Symbols: | pyruvate kinase, putative | chr1:11712185-11714943 FORWARDhighly similar to ( 754)KPYG_TOBACPyruvate kinase isozyme G, chloroplast precursor - Nicotiana tabacum (Common tobacco)not assigned PykF PRK05826 Pyruvate_Kinase PRK06354 PRK09206 PK PRK06247 …	-1.121	0.00275308
11-Lipid metabolism	lipid metabolism.FA synthesis and FA elongation.pyruvate kinase	Ljwgs_011152.1_at	Proprietary Lotus japonicus similar to At3g22960: pyruvate kinase like proteinmoderately similar to ( 412)AT3G22960| Symbols: | pyruvate kinase, putative | chr3:8139376-8141778 FORWARDmoderately similar to ( 407)KPYA_RICCOPyruvate kinase isozyme A, chloroplast precursor - Ricinus communis (Castor bean)not assigned PykF PRK05826 Pyruvate_Kinase PRK06247 PRK06354 PRK09206 PK PRK06739 PK_C PRK08187	-1.506	0.00296779
11-Lipid metabolism	lipid metabolism.FA synthesis and FA elongation.pyruvate kinase	chr5.CM0456.17.1_at	Proprietary Lotus japonicus similar to At5g52920: pyruvate kinasehighly similar to ( 835)AT5G52920| Symbols: | pyruvate kinase, putative | chr5:21480906-21483838 FORWARDhighly similar to ( 710)KPYG_TOBACPyruvate kinase isozyme G, chloroplast precursor - Nicotiana tabacum (Common tobacco)not assigned PRK05826 PykF Pyruvate_Kinase PRK06354 PRK06247 PRK09206 PK PRK06739 PRK08187 PK_C	1.01	0.00662295
11-Lipid metabolism	lipid metabolism.glycolipid synthesis.DGDG synthase	chr1.CM0980.5_s_at	Proprietary Lotus japonicus similar to At3g11670: digalactosyldiacylglycerol synthasenearly identical (1120)AT3G11670| Symbols: DGD1 | DGD1 (DIGALACTOSYL DIACYLGLYCEROL DEFICIENT 1); galactolipid galactosyltransferase | chr3:3681685-3684501 REVERSEnearly identical (1556)DGDG1_LOTJADigalactosyldiacylglycerol synthase 1, chloroplast precursor - Lotus japonicusRfaG Glycos_transf_1	-1.68	0.000525313
11-Lipid metabolism	lipid metabolism.glycolipid synthesis.DGDG synthase	gi49617332_at	GenBank Lotus corniculatus var. japonicus digalactosyldiacylglycerol synthase 1 (DGD1) mRNA, complete cdsnearly identical (1122)AT3G11670| Symbols: DGD1 | DGD1 (DIGALACTOSYL DIACYLGLYCEROL DEFICIENT 1); galactolipid galactosyltransferase | chr3:3681685-3684501 REVERSEnearly identical (1561)DGDG1_LOTJADigalactosyldiacylglycerol synthase 1, chloroplast precursor - Lotus japonicusRfaG Glycos_transf_1	-1.353	0.000531203
11-Lipid metabolism	lipid metabolism.glycolipid synthesis.DGDG synthase	gi49617334_at	GenBank Lotus corniculatus var. japonicus digalactosyldiacylglycerol synthase 2 (DGD2) mRNA, complete cdshighly similar to ( 697)AT4G00550| Symbols: DGD2 | DGD2 (digalactosyldiacylglycerol synthase 2); UDP-galactose:MGDG galactosyltransferase/ transferase, transferring glycosyl groups | chr4:238154-240019 REVERSEhighly similar to ( 940)DGDG2_LOTJADigalactosyldiacylglycerol synthase 2, chloroplast…	1.178	0.00241825
11-Lipid metabolism	lipid metabolism.glycolipid synthesis.MGDG synthase	chr4.CM0219.14_at	Proprietary Lotus japonicus similar to At5g20410: monogalactosyldiacylglycerol synthasehighly similar to ( 703)AT5G20410| Symbols: ATMGD2, MGD2 | MGD2 (monogalactosyldiacylglycerol synthase 2); 1,2-diacylglycerol 3-beta-galactosyltransferase/ transferase, transferring glycosyl groups | chr5:6896767-6898583 FORWARDMGDG_synth MurG murG Glyco_tran_28_C	-1.711	0.00233647
11-Lipid metabolism	lipid metabolism.glycolipid synthesis.UDP-sulfoquinovose synthase	chr1.CM0398.4_at	Proprietary Lotus japonicus similar to At4g33030: sulfolipid biosynthesis protein SQD1highly similar to ( 709)AT4G33030| Symbols: SQD1 | SQD1 (sulfoquinovosyldiacylglycerol 1); UDPsulfoquinovose synthase | chr4:15936054-15937569 FORWARDhighly similar to ( 697)SQD1_SPIOLUDP-sulfoquinovose synthase, chloroplast precursor - Spinacia oleracea (Spinach)not assigned not assigned WcaG Epimerase GalE Rfb…	-2.076	0.00077081
11-Lipid metabolism	lipid metabolism.lipid degradation.beta-oxidation.acyl CoA DH	TM0556.4_at	Proprietary Lotus japonicus similar to At2g35690: putative acyl-CoA oxidasenearly identical (1039)AT2G35690| Symbols: ACX5 | ACX5 (ACYL-COA OXIDASE 5); acyl-CoA oxidase | chr2:15007041-15009971 FORWARDmoderately similar to ( 265)ACOX2_CUCMAAcyl-coenzyme A oxidase, peroxisomal precursor - Cucurbita maxima (Pumpkin) (Winter squash)not assigned not assigned not assigned not assigned not assigned not…	2.219	0.000139992
11-Lipid metabolism	lipid metabolism.lipid degradation.beta-oxidation.acyl CoA reductase	Ljwgs_015158.1_at	Proprietary Lotus japonicus similar to Q9XGY7: (Q9XGY7) ACYL COA REDUCTASEmoderately similar to ( 237)AT3G44540| Symbols: | oxidoreductase, acting on the CH-CH group of donors | chr3:16135066-16138631 FORWARDnot assigned not assigned NAD_binding_4 COG3320	-3.147	0.00952564
11-Lipid metabolism	lipid metabolism.lipid degradation.beta-oxidation.acyl-CoA thioesterase	Ljwgs_079300.1.1_at	Proprietary Lotus japonicus similar to At1g01710: acyl CoA thioesterase, putativeweakly similar to ( 109)AT1G01710| Symbols: | acyl-CoA thioesterase family protein | chr1:262950-266029 FORWARD	-1.469	0.000113618
11-Lipid metabolism	lipid metabolism.lipid degradation.beta-oxidation.mutifunctional	chr2.TM0479.5_at	Proprietary Lotus japonicus similar to At4g29010: AIM1 proteinmoderately similar to ( 368)AT4G29010| Symbols: AIM1 | AIM1 (ABNORMAL INFLORESCENCE MERISTEM); enoyl-CoA hydratase | chr4:14297318-14302022 REVERSEmoderately similar to ( 352)MFP_ORYSAnot assigned not assigned fadB fadJ FadB 3HCDH PRK08268 PRK09117 PRK05808 PRK09260 PRK06130 PRK07660 PRK07819 PRK06035 PRK07530 PRK08293 3HCDH_N	1.262	0.00348434
11-Lipid metabolism	lipid metabolism.lipid degradation.beta-oxidation.mutifunctional	Ljwgs_017763.1_at	Proprietary Lotus japonicus similar to At3g06860: fatty acid multifunctional protein (AtMFP2)highly similar to ( 532)AT3G06860| Symbols: ATMPF2, MFP2 | MFP2 (MULTIFUNCTIONAL PROTEIN); enoyl-CoA hydratase | chr3:2161932-2166015 FORWARDhighly similar to ( 535)MFPA_BRANAGlyoxysomal fatty acid beta-oxidation multifunctional protein MFP-a [Includes: Enoyl-CoA hydratase/3-2-trans-enoyl-CoA isomerase/3-…	1.215	0.00582106
11-Lipid metabolism	lipid metabolism.lipid degradation.lipases	chr4.CM0617.44_at	Proprietary Lotus japonicus similar to At2g44970: unknown proteinmoderately similar to ( 350)AT2G44970| Symbols: | lipase-related | chr2:18556074-18559094 REVERSE	-2.368	0.000250796
11-Lipid metabolism	lipid metabolism.lipid degradation.lipases.triacylglycerol lipase	chr5.TM1574.4_at	Proprietary Lotus japonicus similar to At1g06800: lipase, putativehighly similar to ( 617)AT2G30550| Symbols: | lipase class 3 family protein | chr2:13021961-13024082 FORWARDnot assigned Lipase_3 Lipase_3 Lipase Herpes_BLLF1	5.206	1.27372e-05
11-Lipid metabolism	lipid metabolism.lipid degradation.lipases.triacylglycerol lipase	Ljwgs_127679.1_s_at	Proprietary Lotus japonicus similar to At2g30550: lipase like proteinweakly similar to ( 179)AT2G30550| Symbols: | lipase class 3 family protein | chr2:13021961-13024082 FORWARDnot assigned Lipase_3 Lipase_3 Lipase	1.914	0.000264922
11-Lipid metabolism	lipid metabolism.lipid degradation.lipases.triacylglycerol lipase	Ljwgs_021492.1_at	Proprietary Lotus japonicus similar to At4g16820: triacylglycerol lipase like proteinhighly similar to ( 538)AT4G16820| Symbols: | lipase class 3 family protein | chr4:9467582-9469135 FORWARDnot assigned Lipase_3 Lipase_3 Lipase	3.549	0.000374496
11-Lipid metabolism	lipid metabolism.lipid degradation.lipases.triacylglycerol lipase	Ljwgs_045783.1_x_at	Proprietary Lotus japonicus similar to At1g06800: lipase, putativevery weakly similar to (99.0)AT1G06800| Symbols: | lipase class 3 family protein | chr1:2090108-2091442 REVERSE	2.379	0.000376038
11-Lipid metabolism	lipid metabolism.lipid degradation.lipases.triacylglycerol lipase	chr2.CM0060.74.1_at	Proprietary Lotus japonicus similar to At4g10955: unknown proteinmoderately similar to ( 432)AT4G10955| Symbols: | lipase class 3 family protein | chr4:6713774-6715368 REVERSE	-1.932	0.0049294
11-Lipid metabolism	lipid metabolism.lipid degradation.lysophospholipases	chr1.CM0231.12_at	Proprietary Lotus japonicus similar to At4g38690: unknown proteinmoderately similar to ( 439)AT4G38690| Symbols: | 1-phosphatidylinositol phosphodiesterase-related | chr4:18074737-18075693 REVERSEnot assigned PLCc PI-PLC-X PLCXc	-2.472	0.000218701
11-Lipid metabolism	lipid metabolism.lipid degradation.lysophospholipases	chr1.CM0231.12.1_s_at	Proprietary Lotus japonicus similar to At4g38690: unknown proteinmoderately similar to ( 218)AT4G38690| Symbols: | 1-phosphatidylinositol phosphodiesterase-related | chr4:18074737-18075693 REVERSEnot assigned PLCc PI-PLC-X	-2.336	0.000402105
11-Lipid metabolism	lipid metabolism.lipid degradation.lysophospholipases. signalling.phosphinositides	chr6.CM0013.18.2_at	Proprietary Lotus japonicus similar to At5g20840: unknown proteinvery weakly similar to (86.7)AT3G43220| Symbols: | phosphoinositide phosphatase family protein | chr3:15208111-15213641 REVERSE	-1.084	0.00464966
11-Lipid metabolism	lipid metabolism.lipid degradation.lysophospholipases.carboxylesterase	Ljwgs_065601.1_s_at	Proprietary Lotus japonicus similar to At4g22295: unknown proteinvery weakly similar to (72.0)AT4G22300| Symbols: SOBER1 | carboxylic ester hydrolase | chr4:11787572-11791067 REVERSEnot assigned	-1.205	0.00775062
11-Lipid metabolism	lipid metabolism.lipid degradation.lysophospholipases.carboxylesterase	chr4.CM0288.36_at	Proprietary Lotus japonicus similar to At4g22295: unknown proteinmoderately similar to ( 356)AT4G22300| Symbols: SOBER1 | carboxylic ester hydrolase | chr4:11787572-11791067 REVERSEnot assigned Abhydrolase_2 COG0400	-1.028	0.00886206
11-Lipid metabolism	lipid metabolism.lipid degradation.lysophospholipases.phosphoinositide phospholipase C. signalling.phosphinositides.phosphoinositide phospholipase C	Ljwgs_072550.1_at	Proprietary Lotus japonicus similar to Q43444: (Q43444) PHOSPHOINOSITIDE-SPECIFIC PHOSPHOLIPASE C Pmoderately similar to ( 215)AT3G08510| Symbols: ATPLC2 | ATPLC2 (PHOSPHOLIPASE C 2); phospholipase C | chr3:2582632-2585562 REVERSEnot assigned not assigned not assigned PLCc PLCXc PI-PLC-X	-1.376	0.0062154
11-Lipid metabolism	lipid metabolism.lipid degradation.lysophospholipases.phospholipase A2	TM0623.13_at	Proprietary Lotus japonicus similar to At2g19690: secretory low molecular weight phospholipase A2 betaweakly similar to ( 146)AT2G19690| Symbols: | phospholipase A2 beta, secretory low molecular weight | chr2:8510408-8511631 FORWARDPLA2_plant PLA2_like PA2c PLA2c Phospholip_A2_1	1.137	0.00546652
11-Lipid metabolism	lipid metabolism.lipid degradation.lysophospholipases.phospholipase D	TM0573.19.1_at	Proprietary Lotus japonicus similar to At3g05630: putative phospholipase Dmoderately similar to ( 439)AT3G16785| Symbols: PLDZ1, PLDZETA1, PLD ZETA 1, PLDP1 | PLDP1 (PHOSPHOLIPASE D ZETA1); phospholipase D | chr3:5711335-5718702 FORWARDvery weakly similar to (68.2)PLDA2_ORYSAnot assigned Cls PLDc	2.135	0.000466147
11-Lipid metabolism	lipid metabolism.lipid transfer proteins etc	Ljwgs_018801.2_at	Proprietary Lotus japonicus similar to NLTP_CICAR: (O23758) NONSPECIFIC LIPID-TRANSFER PROTEIN PRECvery weakly similar to (81.3)AT5G59310| Symbols: LTP4 | LTP4 (LIPID TRANSFER PROTEIN 4); lipid binding | chr5:23942522-23942998 REVERSEweakly similar to ( 124)NLTP_CICARNon-specific lipid-transfer protein precursor - Cicer arietinum (Chickpea) (Garbanzo)nsLTP1 Tryp_alpha_amyl AAI AAI_LTSS	-1.011	0.00654819
11-Lipid metabolism	lipid metabolism.Phospholipid synthesis	Ljwgs_077677.1_at	Proprietary Lotus japonicus similar to At3g18000: methyltransferase, putativevery weakly similar to (80.9)AT1G73600| Symbols: | phosphoethanolamine N-methyltransferase 3, putative (NMT3) | chr1:27674200-27677061 FORWARDvery weakly similar to (80.9)PEAM3_ARATHPutative phosphoethanolamine N-methyltransferase 3 - Arabidopsis thaliana (Mouse-ear cress)	-2.324	0.00182984
11-Lipid metabolism	lipid metabolism.Phospholipid synthesis	chr3.CM0127.59_at	Proprietary Lotus japonicus similar to At1g64970: unknown proteinmoderately similar to ( 452)AT1G64970| Symbols: TMT1, VTE4, G-TMT | G-TMT (GAMMA-TOCOPHEROL METHYLTRANSFERASE) | chr1:24138000-24139656 REVERSEvery weakly similar to (81.3)PEAM1_ARATHPhosphoethanolamine N-methyltransferase 1 - Arabidopsis thaliana (Mouse-ear cress)not assigned not assigned not assigned not assigned Methyltransf_11 C…	-1.822	0.00287854
11-Lipid metabolism	lipid metabolism.Phospholipid synthesis	Ljwgs_020827.1_at	Proprietary Lotus japonicus similar to At1g06520: unknown proteinmoderately similar to ( 368)AT1G06520| Symbols: ATGPAT1, GPAT1 | ATGPAT1/GPAT1 (GLYCEROL-3-PHOSPHATE ACYLTRANSFERASE 1); 1-acylglycerol-3-phosphate O-acyltransferase/ acyltransferase | chr1:1994169-1996066 REVERSEPlsC Acyltransferase PlsC	-2.27	0.00342253
11-Lipid metabolism	lipid metabolism.Phospholipid synthesis	Ljwgs_114821.1_at	Proprietary Lotus japonicus similar to At2g38110: unknown proteinmoderately similar to ( 203)AT2G38110| Symbols: ATGPAT6, GPAT6 | ATGPAT6/GPAT6 (GLYCEROL-3-PHOSPHATE ACYLTRANSFERASE 6); 1-acylglycerol-3-phosphate O-acyltransferase/ acyltransferase | chr2:15959894-15962442 REVERSE	-2.923	0.00352519
11-Lipid metabolism	lipid metabolism.Phospholipid synthesis	Ljwgs_006691.2_at	Proprietary Lotus japonicus similar to At1g06520: unknown proteinmoderately similar to ( 241)AT1G06520| Symbols: ATGPAT1, GPAT1 | ATGPAT1/GPAT1 (GLYCEROL-3-PHOSPHATE ACYLTRANSFERASE 1); 1-acylglycerol-3-phosphate O-acyltransferase/ acyltransferase | chr1:1994169-1996066 REVERSE	2.069	0.00377202
11-Lipid metabolism	lipid metabolism.Phospholipid synthesis	Ljwgs_079150.1_at	Proprietary Lotus japonicus similar to At2g38110: unknown proteinmoderately similar to ( 358)AT2G38110| Symbols: ATGPAT6, GPAT6 | ATGPAT6/GPAT6 (GLYCEROL-3-PHOSPHATE ACYLTRANSFERASE 6); 1-acylglycerol-3-phosphate O-acyltransferase/ acyltransferase | chr2:15959894-15962442 REVERSEPlsC PlsC Acyltransferase	-3.034	0.00439884
11-Lipid metabolism	lipid metabolism.Phospholipid synthesis	Ljwgs_090190.1_at	Proprietary Lotus japonicus similar to At2g38110: unknown proteinmoderately similar to ( 266)AT2G38110| Symbols: ATGPAT6, GPAT6 | ATGPAT6/GPAT6 (GLYCEROL-3-PHOSPHATE ACYLTRANSFERASE 6); 1-acylglycerol-3-phosphate O-acyltransferase/ acyltransferase | chr2:15959894-15962442 REVERSE	-3.182	0.00728949
11-Lipid metabolism	lipid metabolism.Phospholipid synthesis	TM0445.39_at	Proprietary Lotus japonicus similar to At1g48600: phosphoethanolamine N-methyltransferase, putativeweakly similar to ( 177)AT1G48600| Symbols: | phosphoethanolamine N-methyltransferase 2, putative (NMT2) | chr1:17970116-17972745 FORWARDweakly similar to ( 177)PEAM2_ARATHPutative phosphoethanolamine N-methyltransferase 2 - Arabidopsis thaliana (Mouse-ear cress)not assigned	-4.286	0.0075069
11-Lipid metabolism	lipid metabolism.Phospholipid synthesis.(S)-coclaurine-N-methyltransferase	Ljwgs_044873.1_at	Proprietary Lotus japonicus similar to Q9LLK7: (Q9LLK7) HYPOTHETICAL 11.9 KDA PROTEINweakly similar to ( 141)AT4G33110| Symbols: | coclaurine N-methyltransferase, putative | chr4:15972500-15974534 REVERSE	-1.515	0.000621281
11-Lipid metabolism	lipid metabolism.Phospholipid synthesis.(S)-coclaurine-N-methyltransferase	Ljwgs_008932.2_at	Proprietary Lotus japonicus similar to At4g33111: unknown proteinweakly similar to ( 108)AT4G33110| Symbols: | coclaurine N-methyltransferase, putative | chr4:15972500-15974534 REVERSE	-1.98	0.00571673
11-Lipid metabolism	lipid metabolism.Phospholipid synthesis.choline kinase	TM1226.7_at	Proprietary Lotus japonicus similar to At1g74320: choline kinase like proteinweakly similar to ( 181)AT1G74320| Symbols: | choline kinase, putative | chr1:27944853-27946564 FORWARDnot assigned not assigned Choline_kinase	1.397	0.000677831
11-Lipid metabolism	lipid metabolism.Phospholipid synthesis.choline kinase	TM1226.2_at	Proprietary Lotus japonicus similar to At1g71697: choline kinase-like proteinmoderately similar to ( 359)AT1G74320| Symbols: | choline kinase, putative | chr1:27944853-27946564 FORWARDnot assigned not assigned Choline_kinase APH ycfN COG2334	1.239	0.00158576
11-Lipid metabolism	lipid metabolism.Phospholipid synthesis.choline monooxygenase	chr4.CM0244.41_at	Proprietary Lotus japonicus similar to At4g29890: choline monooxygenase (CMO-like)highly similar to ( 508)AT4G29890| Symbols: | choline monooxygenase, putative (CMO-like) | chr4:14608874-14610911 FORWARDmoderately similar to ( 418)CHMO_SPIOLCholine monooxygenase, chloroplast precursor - Spinacia oleracea (Spinach)Rieske_RO_Alpha_CMO HcaE Rieske_RO_Alpha_N Rieske_RO_Alpha_AntDO Rieske_RO_Alpha_NDO…	-1.677	0.000966322
11-Lipid metabolism	lipid metabolism.Phospholipid synthesis.choline-phosphate cytidylyltransferase	chr6.TM0880.26.2_at	Proprietary Lotus japonicus similar to At2g32260: putative phospholipid cytidylyltransferasemoderately similar to ( 229)AT2G32260| Symbols: | cholinephosphate cytidylyltransferase, putative / phosphorylcholine transferase, putative / CTP:phosphocholine cytidylyltransferase, putative | chr2:13704722-13707318 FORWARDnot assigned CCT cytidylyltransferase	-1.502	0.000131802
11-Lipid metabolism	lipid metabolism.Phospholipid synthesis.choline-phosphate cytidylyltransferase	chr6.TM0880.26_at	Proprietary Lotus japonicus similar to At2g32260: putative phospholipid cytidylyltransferasevery weakly similar to (55.1)AT4G15130| Symbols: | cholinephosphate cytidylyltransferase, putative / phosphorylcholine transferase, putative / CTP:phosphocholine cytidylyltransferase, putative | chr4:8637790-8639371 FORWARDnot assigned CCT cytidylyltransferase	-1.872	0.00332085
11-Lipid metabolism	lipid metabolism.Phospholipid synthesis.choline-phosphate cytidylyltransferase	chr6.TM0880.26.1_at	Proprietary Lotus japonicus similar to At2g32260: putative phospholipid cytidylyltransferaseweakly similar to ( 140)AT2G32260| Symbols: | cholinephosphate cytidylyltransferase, putative / phosphorylcholine transferase, putative / CTP:phosphocholine cytidylyltransferase, putative | chr2:13704722-13707318 FORWARDnot assigned not assigned CCT cytidylyltransferase TagD ECT	-1.993	0.00362432
11-Lipid metabolism	lipid metabolism.TAG synthesis	chr6.TM0778.14.1_at	Proprietary Lotus japonicus similar to At2g19450: diacylglycerol O-acyltransferase (DAGAT)weakly similar to ( 150)AT2G19450| Symbols: AS11, ABX45, DGAT1, RDS1, ATDGAT, TAG1 | TAG1 (TRIACYLGLYCEROL BIOSYNTHESIS DEFECT 1); diacylglycerol O-acyltransferase | chr2:8433518-8436537 FORWARDnot assigned ARE1	2.95	0.000129375
11-Lipid metabolism	lipid metabolism.TAG synthesis	chr6.TM0778.14_at	Proprietary Lotus japonicus similar to At2g19450: diacylglycerol O-acyltransferase (DAGAT)highly similar to ( 515)AT2G19450| Symbols: AS11, ABX45, DGAT1, RDS1, ATDGAT, TAG1 | TAG1 (TRIACYLGLYCEROL BIOSYNTHESIS DEFECT 1); diacylglycerol O-acyltransferase | chr2:8433518-8436537 FORWARDnot assigned ARE1 MBOAT	3.008	0.000147766
12-Nitrogen metabolism	N-metabolism.ammonia metabolism.glutamate synthase	Ljwgs_068766.1_s_at	Proprietary Lotus japonicus similar to O49154: (O49154) FERREDOXIN-DEPENDENT GLUTAMATE SYNTHASE (ECweakly similar to ( 174)AT5G04140| Symbols: GLS1, GLUS, GLU1 | GLU1 (FERREDOXIN-DEPENDENT GLUTAMATE SYNTHASE 1) | chr5:1130032-1138187 FORWARDweakly similar to ( 182)GLTB_SPIOLFerredoxin-dependent glutamate synthase, chloroplast - Spinacia oleracea (Spinach)not assigned gltB_C GltB gltB GXGXG	-2.536	0.000195625
12-Nitrogen metabolism	N-metabolism.ammonia metabolism.glutamate synthase	chr1.CM0009.24_at	Proprietary Lotus japonicus similar to At5g04140: ferredoxin-dependent glutamate synthasenearly identical (2236)AT5G04140| Symbols: GLS1, GLUS, GLU1 | GLU1 (FERREDOXIN-DEPENDENT GLUTAMATE SYNTHASE 1) | chr5:1130032-1138187 FORWARDnearly identical (2283)GLTB_SPIOLFerredoxin-dependent glutamate synthase, chloroplast - Spinacia oleracea (Spinach)not assigned gltB GltB Glu_synthase GltS_FMN Glu_syn_c…	-3.004	0.000452479
12-Nitrogen metabolism	N-metabolism.ammonia metabolism.glutamate synthase	Ljwgs_057226.2_at	Proprietary Lotus japonicus similar to GLSN_MEDSA: (Q03460) GLUTAMATE SYNTHASE [NADH], CHLOROPLASTvery weakly similar to (72.4)AT5G53460| Symbols: GLT1 | GLT1 (NADH-dependent glutamate synthase 1 gene) | chr5:21717744-21726855 FORWARDvery weakly similar to (97.4)GLSN_MEDSAGlutamate synthase [NADH], chloroplast precursor - Medicago sativa (Alfalfa)not assigned gltD PRK11749 GltD	2.593	0.00069722
12-Nitrogen metabolism	N-metabolism.ammonia metabolism.glutamate synthase	Ljwgs_090201.1_s_at	Proprietary Lotus japonicus similar to O49154: (O49154) FERREDOXIN-DEPENDENT GLUTAMATE SYNTHASE (ECweakly similar to ( 143)AT2G41220| Symbols: GLU2 | GLU2 (Glutamate synthase) | chr2:17185012-17195466 FORWARDweakly similar to ( 146)GLTB_SPIOLFerredoxin-dependent glutamate synthase, chloroplast - Spinacia oleracea (Spinach)not assigned gltB_C gltB	-3.719	0.00196194
12-Nitrogen metabolism	N-metabolism.ammonia metabolism.glutamine synthase	TM1765.11_s_at	Proprietary Lotus japonicus similar to At5g35630: glutamate-ammonia ligase (EC 6.3.1.2) precursor, chloroplast (clone lambdaAtgsl1) (pir||S18600)highly similar to ( 640)AT5G35630| Symbols: GLN2, ATGSL1, GS2 | GS2 (GLUTAMINE SYNTHETASE 2) | chr5:13848450-13850469 FORWARDhighly similar to ( 726)GLNA4_PHAVUGlutamine synthetase leaf isozyme, chloroplast precursor - Phaseolus vulgaris (Kidney bean) (F…	-2.264	0.000411295
12-Nitrogen metabolism	N-metabolism.ammonia metabolism.glutamine synthase	gi18266052_at	GenBank Lotus japonicus glutamine synthetase precursor, mRNA, complete cds; nuclear gene for chloroplast producthighly similar to ( 636)AT5G35630| Symbols: GLN2, ATGSL1, GS2 | GS2 (GLUTAMINE SYNTHETASE 2) | chr5:13848450-13850469 FORWARDhighly similar to ( 722)GLNA4_PHAVUGlutamine synthetase leaf isozyme, chloroplast precursor - Phaseolus vulgaris (Kidney bean) (French bean)not assigned Gln-synt_…	-1.342	0.00175208
12-Nitrogen metabolism	N-metabolism.misc	chr3.CM0261.12_at	Proprietary Lotus japonicus similar to At3g63510: unknown proteinhighly similar to ( 567)AT3G63510| Symbols: | FAD binding / oxidoreductase | chr3:23461590-23463657 FORWARDnot assigned not assigned PRK11815 DUS_like_FMN COG0042 Dus PRK10415 DHOD_1B_like PRK10550 PRK07259	-1.413	0.00054502
12-Nitrogen metabolism	N-metabolism.misc	Ljwgs_012338.1_at	Proprietary Lotus japonicus similar to At1g02020: unknown protein (At1g02020)highly similar to ( 545)AT1G02020| Symbols: | nitroreductase family protein | chr1:353214-354845 REVERSEmcbC-like_oxidoreductase	-1.167	0.00531374
12-Nitrogen metabolism	N-metabolism.N-degradation.glutamate dehydrogenase	Ljwgs_009441.1_at	Proprietary Lotus japonicus similar to At5g18170: glutamate dehydrogenase (EC 1.4.1.-) 1 (pir||S71217)weakly similar to ( 150)AT5G18170| Symbols: GDH1 | GDH1 (GLUTAMATE DEHYDROGENASE 1); oxidoreductase | chr5:6006174-6008250 FORWARDweakly similar to ( 147)DHEB_NICPLGlutamate dehydrogenase B - Nicotiana plumbaginifolia (Leadwort-leaved tobacco)not assigned GdhA ELFV_dehydrog	3.14	2.1283e-05
12-Nitrogen metabolism	N-metabolism.N-degradation.glutamate dehydrogenase	Ljwgs_010017.1_at	Proprietary Lotus japonicus similar to At5g07440: glutamate dehydrogenase 2 (GDH2)moderately similar to ( 354)AT5G07440| Symbols: GDH2 | GDH2 (GLUTAMATE DEHYDROGENASE 2); oxidoreductase | chr5:2356154-2358013 FORWARDmoderately similar to ( 346)DHEA_NICPLGlutamate dehydrogenase A - Nicotiana plumbaginifolia (Leadwort-leaved tobacco)not assigned ELFV_dehydrog GdhA PRK09414 PRK06270	2.06	4.05278e-05
12-Nitrogen metabolism	N-metabolism.N-degradation.glutamate dehydrogenase	Ljwgs_009442.1_at	Proprietary Lotus japonicus similar to At5g18170: glutamate dehydrogenase (EC 1.4.1.-) 1 (pir||S71217)moderately similar to ( 219)AT5G18170| Symbols: GDH1 | GDH1 (GLUTAMATE DEHYDROGENASE 1); oxidoreductase | chr5:6006174-6008250 FORWARDmoderately similar to ( 217)DHEB_NICPLGlutamate dehydrogenase B - Nicotiana plumbaginifolia (Leadwort-leaved tobacco)not assigned ELFV_dehydrog GdhA PRK09414	2.961	8.79911e-05
12-Nitrogen metabolism	N-metabolism.N-degradation.glutamate dehydrogenase	CM1488.53_at	Proprietary Lotus japonicus similar to At1g51720: hypothetical proteinmoderately similar to ( 471)AT1G51720| Symbols: | glutamate dehydrogenase, putative | chr1:19185409-19189965 FORWARDweakly similar to ( 119)DHE3_VITVIGlutamate dehydrogenase - Vitis vinifera (Grape)not assigned PRK09414 GdhA ELFV_dehydrog ELFV_dehydrog_N	-1.5	0.00148048
12-Nitrogen metabolism	N-metabolism.N-degradation.glutamate dehydrogenase	CM1488.53.1_at	Proprietary Lotus japonicus similar to At1g51720: hypothetical proteinweakly similar to ( 198)AT1G51720| Symbols: | glutamate dehydrogenase, putative | chr1:19185409-19189965 FORWARDnot assigned PRK09414 GdhA ELFV_dehydrog_N	-1.575	0.00933151
12-Nitrogen metabolism	N-metabolism.nitrate metabolism.nitrite reductase	chr4.CM0227.40_s_at	Proprietary Lotus japonicus similar to At2g15620: ferredoxin--nitrite reductasehighly similar to ( 944)AT2G15620| Symbols: NIR, ATHNIR, NIR1 | NIR1 (NITRITE REDUCTASE); ferredoxin-nitrate reductase | chr2:6817634-6819748 FORWARDhighly similar to ( 955)NIR_BETVEFerredoxin--nitrite reductase, chloroplast precursor - Betula verrucosa (White birch) (Betula pendula)not assigned nirA CysI nirA NIR_SIR …	-1.688	0.00900109
12-Nitrogen metabolism	N-metabolism.nitrate metabolism.NR	chr1.CM0050.12_at	Proprietary Lotus japonicus similar to Q9ZSP7: (Q9ZSP7) CYTOCHROME B5 DIF-Fweakly similar to ( 115)AT5G48810| Symbols: B5 #3, ATB5-B | ATB5-B (Cytochrome b5 B) | chr5:19806475-19807406 REVERSEweakly similar to ( 115)CYB5_TOBACCytochrome b5 - Nicotiana tabacum (Common tobacco)not assigned not assigned not assigned Cyt-b5 CYB5	3.546	5.61411e-05
12-Nitrogen metabolism	N-metabolism.nitrate metabolism.NR	TM1070.19_at	Proprietary Lotus japonicus similar to At1g37130: nitrate reductase (At1g37130)nearly identical (1143)AT1G37130| Symbols: B29, NIA2-1, CHL3, NR, NR2, NIA2 | NIA2 (NITRATE REDUCTASE 2) | chr1:14161058-14164093 FORWARDnearly identical (1431)NIA_LOTJANitrate reductase [NADH] - Lotus japonicusnot assigned not assigned not assigned not assigned not assigned not assigned eukary_NR_Moco SO_family_Moco_d…	-1.613	0.00210067
12-Nitrogen metabolism	N-metabolism.nitrate metabolism.NR	Ljwgs_024157.1_at	Proprietary Lotus japonicus similar to At3g01910: sulfite oxidase (SOX)moderately similar to ( 293)AT3G01910| Symbols: AT-SO, SOX | SOX (SULFITE OXIDASE) | chr3:314926-317060 REVERSEvery weakly similar to (89.7)NIA_PETHYNitrate reductase [NADH] - Petunia hybrida (Petunia)not assigned eukary_SO_Moco SO_family_Moco_dimer Oxidored_molyb SO_family_Moco eukary_NR_Moco COG2041 bact_SorA_Moco arch_bact_…	-1.49	0.00294684
12-Nitrogen metabolism	N-metabolism.nitrate metabolism.NR	chr2.CM0065.22.1_at	Proprietary Lotus japonicus similar to At1g60660: Putative Cytochrome B5weakly similar to ( 143)AT1G60660| Symbols: B5 #5 | B5 #5 (cytochrome b5 family protein #5); heme binding / transition metal ion binding | chr1:22346254-22346619 REVERSEvery weakly similar to (79.0)CYB5_TOBACCytochrome b5 - Nicotiana tabacum (Common tobacco)not assigned not assigned not assigned not assigned Cyt-b5 CYB5	1.461	0.00423411
13-Aminoacid metabolism	amino acid metabolism.degradation.aromatic aa.tyrosine	chr3.CM0282.74_at	Proprietary Lotus japonicus similar to At5g53970: tyrosine aminotransferasehighly similar to ( 561)AT5G53970| Symbols: | aminotransferase, putative | chr5:21927902-21929820 FORWARDvery weakly similar to (77.4)ALA2_HORVUAlanine aminotransferase 2 - Hordeum vulgare (Barley)not assigned not assigned not assigned not assigned not assigned not assigned COG0436 Aminotran_1_2 PRK09265 PRK05764 PRK08363 …	2.48	6.65056e-05
13-Aminoacid metabolism	amino acid metabolism.degradation.aromatic aa.tyrosine	Ljwgs_094037.1.1_at	Proprietary Lotus japonicus similar to At3g16700: putative decarboxilasevery weakly similar to (67.8)AT3G16700| Symbols: | fumarylacetoacetate hydrolase family protein | chr3:5687815-5689344 FORWARDnot assigned MhpD FAA_hydrolase	1.328	0.000128728
13-Aminoacid metabolism	amino acid metabolism.degradation.aspartate family.asparagine.L-asparaginase	Ljwgs_021574.1_at	Proprietary Lotus japonicus similar to At3g16150: L-asparaginase like proteinmoderately similar to ( 479)AT3G16150| Symbols: | L-asparaginase, putative / L-asparagine amidohydrolase, putative | chr3:5471800-5473039 FORWARDmoderately similar to ( 321)ASPG_LUPLUL-asparaginase precursor - Lupinus luteus (European yellow lupin)not assigned not assigned Asparaginase_2 COG1446 Asparaginase_2 PRK10226 G…	3.166	2.60589e-05
13-Aminoacid metabolism	amino acid metabolism.degradation.aspartate family.asparagine.L-asparaginase	Ljwgs_006315.1_at	Proprietary Lotus japonicus similar to At4g00590: glycosylasparaginase like proteinweakly similar to ( 160)AT4G00590| Symbols: | asparaginase 2 family protein | chr4:252835-254880 FORWARDnot assigned Taspase1_like	1.002	0.00832755
13-Aminoacid metabolism	amino acid metabolism.degradation.aspartate family.lysine	chr4.CM0343.10_at	Proprietary Lotus japonicus similar to At4g33150: lysine-ketoglutarate reductase/saccharopine dehydrogenase (LKR/SDH)highly similar to ( 513)AT4G33150| Symbols: LKR/SDH, LKR, SDH | LKR (SACCHAROPINE DEHYDROGENASE) | chr4:15985482-15991072 REVERSEnot assigned Saccharop_dh LYS9	3.035	0.000464156
13-Aminoacid metabolism	amino acid metabolism.degradation.aspartate family.lysine. aromatic aa.tryptophan	Ljwgs_016469.1_at	Proprietary Lotus japonicus similar to At5g65940: 3-hydroxyisobutyryl-coenzyme A hydrolaseweakly similar to ( 158)AT5G65940| Symbols: CHY1 | CHY1 (BETA-HYDROXYISOBUTYRYL-COA HYDROLASE 1) | chr5:26394153-26396387 REVERSEnot assigned PRK06493 PRK06028 PRK07759 PRK06952 PRK07828	-1.396	0.00806366
13-Aminoacid metabolism	amino acid metabolism.degradation.aspartate family.methionine	chr2.TM1491.13_at	Proprietary Lotus japonicus similar to At1g66520: unknown proteinmoderately similar to ( 489)AT1G66520| Symbols: PDE194 | PDE194 (PIGMENT DEFECTIVE 194); formyltetrahydrofolate deformylase/ hydroxymethyl-, formyl- and related transferase | chr1:24819993-24822356 REVERSEnot assigned not assigned not assigned fmt Fmt Formyl_trans_N PRK08125 purN PurN PRK06988 Formyl_trans_C PurU purU purU PRK13011	-1.563	0.00767905
13-Aminoacid metabolism	amino acid metabolism.degradation.aspartate family.methionine.methionine gamma-lyase	chr5.TM0744.12_at	Proprietary Lotus japonicus similar to At1g64660: similar to O-succinylhomoserine sulfhydrylasehighly similar to ( 612)AT1G64660| Symbols: ATMGL | ATMGL; catalytic/ methionine gamma-lyase | chr1:24032640-24034200 FORWARDnot assigned not assigned MetC Cys_Met_Meta_PP MET17 PRK08133 PRK06234 PRK08249 PRK07503 PRK07671 PRK08064 PRK05968 PRK08574 PRK07811 PRK05939 PRK08134 PRK06767 PRK08248 PRK07504 …	1.335	0.000896161
13-Aminoacid metabolism	amino acid metabolism.degradation.aspartate family.threonine	Ljwgs_007123.2_at	Proprietary Lotus japonicus similar to At1g67280: unknown proteinmoderately similar to ( 437)AT1G67280| Symbols: | lactoylglutathione lyase, putative / glyoxalase I, putative | chr1:25192226-25193797 REVERSEmoderately similar to ( 374)LGUL_ORYSAnot assigned not assigned PRK10291 Glyoxalase COG3324 znuA GloA SelP_N ZnuA PRK10019	-2.251	0.000389656
13-Aminoacid metabolism	amino acid metabolism.degradation.aspartate family.threonine	chr4.CM0617.57_at	Proprietary Lotus japonicus similar to At1g67280: unknown proteinmoderately similar to ( 462)AT1G67280| Symbols: | lactoylglutathione lyase, putative / glyoxalase I, putative | chr1:25192226-25193797 REVERSEmoderately similar to ( 378)LGUL_ORYSAnot assigned not assigned PRK10291 Glyoxalase GloA COG3324	-2.014	0.00116226
13-Aminoacid metabolism	amino acid metabolism.degradation.aspartate family.threonine. Biodegradation of Xenobiotics.hydroxyacylglutathione hydrolase	chr3.CM0106.52_at	Proprietary Lotus japonicus similar to At1g06130: glyoxalase II isozyme like proteinmoderately similar to ( 310)AT1G06130| Symbols: GLX2-4 | GLX2-4 (GLYOXALASE 2-4); hydroxyacylglutathione hydrolase | chr1:1858033-1860639 REVERSEnot assigned not assigned PRK10241 GloB Lactamase_B	-2.187	0.000428061
13-Aminoacid metabolism	amino acid metabolism.degradation.aspartate family.threonine. Biodegradation of Xenobiotics.hydroxyacylglutathione hydrolase	chr2.TM0667.19_at	Proprietary Lotus japonicus similar to At1g53580: glyoxalase IImoderately similar to ( 389)AT1G53580| Symbols: GLX2-3, ETHE1 | ETHE1/GLX2-3 (GLYOXALASE 2-3); hydroxyacylglutathione hydrolase | chr1:19995210-19996918 REVERSEnot assigned not assigned GloB PRK10241 Lactamase_B	-1.225	0.00191285
13-Aminoacid metabolism	amino acid metabolism.degradation.aspartate family.threonine. Biodegradation of Xenobiotics.hydroxyacylglutathione hydrolase	chr2.CM0360.6_at	Proprietary Lotus japonicus similar to At3g10850: hydroxyacylglutathione hydrolase cytoplasmic (glyoxalase II) (GLX II)moderately similar to ( 408)AT3G10850| Symbols: GLY2, GLX2-2 | GLX2-2 (GLYOXALASE 2-2); hydroxyacylglutathione hydrolase | chr3:3397761-3399527 REVERSEnot assigned not assigned PRK10241 GloB Lactamase_B	-1.109	0.00524874
13-Aminoacid metabolism	amino acid metabolism.degradation.aspartate family.threonine. Biodegradation of Xenobiotics.hydroxyacylglutathione hydrolase	chr3.TM1222.5.2_at	Proprietary Lotus japonicus similar to At2g43430: putative glyoxalase IIweakly similar to ( 139)AT2G43430| Symbols: GLX2-1 | GLX2-1 (GLYOXALASE 2-1); hydroxyacylglutathione hydrolase | chr2:18042646-18045141 REVERSEnot assigned PRK10241	-1.656	0.00916667
13-Aminoacid metabolism	amino acid metabolism.degradation.aspartate family.threonine. Biodegradation of Xenobiotics.lactoylglutathione lyase	Ljwgs_026392.2_at	Proprietary Lotus japonicus similar to At1g80160: unknown proteinmoderately similar to ( 280)AT1G80160| Symbols: | lactoylglutathione lyase family protein / glyoxalase I family protein | chr1:30156172-30156822 FORWARDnot assigned GloA Glyoxalase PRK04101	1.832	0.00392853
13-Aminoacid metabolism	amino acid metabolism.degradation.aspartate family.threonine. Biodegradation of Xenobiotics.lactoylglutathione lyase	chr2.CM0249.12_at	Proprietary Lotus japonicus similar to At1g15380: unknown proteinweakly similar to ( 165)AT1G15380| Symbols: | lactoylglutathione lyase | chr1:5290950-5292282 FORWARDGlyoxalase GloA	-2.914	0.00670872
13-Aminoacid metabolism	amino acid metabolism.degradation.branched-chain group.leucine	chr5.CM0024.64_at	Proprietary Lotus japonicus similar to At1g03090: putative 3-methylcrotonyl-CoA carboxylasenearly identical (1027)AT1G03090| Symbols: MCCA | MCCA (3-methylcrotonyl-CoA carboxylase 1) | chr1:739715-743819 FORWARDnearly identical (1253)MCCA_SOYBNMethylcrotonoyl-CoA carboxylase subunit alpha, mitochondrial precursor - Glycine max (Soybean)not assigned not assigned not assigned not assigned COG4770 P…	-1.071	0.00394068
13-Aminoacid metabolism	amino acid metabolism.degradation.branched-chain group.leucine	Ljwgs_030133.2_s_at	Proprietary Lotus japonicus similar to At4g34030: 3-methylcrotonyl-CoA carboxylase non-biotinylated subunit (MCCB)weakly similar to ( 103)AT4G34030| Symbols: MCCB | MCCB (3-METHYLCROTONYL-COA CARBOXYLASE); biotin carboxylase | chr4:16301303-16303954 FORWARDnot assigned COG4799	-1.083	0.00868814
13-Aminoacid metabolism	amino acid metabolism.degradation.branched-chain group.shared	Ljwgs_062789.1_at	Proprietary Lotus japonicus similar to At5g09300: branched-chain alpha keto-acid dehydrogenase E1 alpha subunit-like proteinmoderately similar to ( 307)AT5G09300| Symbols: | 2-oxoisovalerate dehydrogenase, putative / 3-methyl-2-oxobutanoate dehydrogenase, putative / branched-chain alpha-keto acid dehydrogenase E1 alpha subunit, putative | chr5:2884283-2886292 REVERSEvery weakly similar to (77.4)O…	3.32	0.000219464
13-Aminoacid metabolism	amino acid metabolism.degradation.branched-chain group.shared	Ljwgs_029941.1_at	Proprietary Lotus japonicus similar to At3g13450: branched chain alpha-keto acid dehydrogenase E1 beta subunitmoderately similar to ( 310)AT3G13450| Symbols: DIN4 | DIN4 (DARK INDUCIBLE 4); 3-methyl-2-oxobutanoate dehydrogenase (2-methylpropanoyl-transferring) | chr3:4382347-4384302 REVERSEweakly similar to ( 103)ODPB_MESVIPyruvate dehydrogenase E1 component subunit beta - Mesostigma viridenot as…	-1.561	0.00469912
13-Aminoacid metabolism	amino acid metabolism.degradation.branched-chain group.shared	Ljwgs_040113.1_at	Proprietary Lotus japonicus similar to At5g09300: branched-chain alpha keto-acid dehydrogenase E1 alpha subunit-like proteinmoderately similar to ( 382)AT5G09300| Symbols: | 2-oxoisovalerate dehydrogenase, putative / 3-methyl-2-oxobutanoate dehydrogenase, putative / branched-chain alpha-keto acid dehydrogenase E1 alpha subunit, putative | chr5:2884283-2886292 REVERSEvery weakly similar to (80.1)O…	-1.195	0.00946406
13-Aminoacid metabolism	amino acid metabolism.degradation.branched-chain group.shared. degradation.aromatic aa.tryptophan. degradation.aspartate family.lysine. lipid metabolism.lipid degradation.beta-oxidation.enoyl CoA hydratase	Ljwgs_063774.1_at	Proprietary Lotus japonicus similar to At1g65520: hypothetical proteinmoderately similar to ( 255)AT1G65520| Symbols: | enoyl-CoA hydratase/isomerase family protein | chr1:24364834-24365556 REVERSEnot assigned not assigned not assigned not assigned not assigned not assigned not assigned not assigned not assigned not assigned not assigned not assigned not assigned not assigned not assigned CaiD EC…	1.095	0.00634779
13-Aminoacid metabolism	amino acid metabolism.degradation.glutamate family.proline	Ljwgs_019593.1_s_at	Proprietary Lotus japonicus similar to At5g62530: delta-1-pyrroline-5-carboxylate dehydrogenase precursor (P5CDH)weakly similar to ( 152)AT5G62530| Symbols: ATP5CDH, P5CDH, ALDH12A1 | ALDH12A1 (Aldehyde dehydrogenase 12A1); 1-pyrroline-5-carboxylate dehydrogenase/ 3-chloroallyl aldehyde dehydrogenase | chr5:25116994-25120385 REVERSE	2.335	0.000689131
13-Aminoacid metabolism	amino acid metabolism.degradation.glutamate family.proline	chr4.CM0170.37_at	Proprietary Lotus japonicus similar to At5g62530: delta-1-pyrroline-5-carboxylate dehydrogenase precursor (P5CDH)highly similar to ( 929)AT5G62530| Symbols: ATP5CDH, P5CDH, ALDH12A1 | ALDH12A1 (Aldehyde dehydrogenase 12A1); 1-pyrroline-5-carboxylate dehydrogenase/ 3-chloroallyl aldehyde dehydrogenase | chr5:25116994-25120385 REVERSEvery weakly similar to (79.0)AL7A1_MALDOAldehyde dehydrogenase fa…	1.991	0.000709611
13-Aminoacid metabolism	amino acid metabolism.degradation.serine-glycine-cysteine group.cysteine	Ljwgs_035786.1.1_at	Proprietary Lotus japonicus similar to Q9ZPK0: (Q9ZPK0) THIOSULFATE SULFURTRANSFERASEvery weakly similar to (57.8)AT1G79230| Symbols: ATMST1, MST1, ATRDH1, ST1 | ST1 (MERCAPTOPYRUVATE SULFURTRANSFERASE 1) | chr1:29806251-29808572 FORWARD	-1.012	0.000586434
13-Aminoacid metabolism	amino acid metabolism.degradation.serine-glycine-cysteine group.cysteine	Ljwgs_077751.1.1_at	Proprietary Lotus japonicus similar to Q9ZPK0: (Q9ZPK0) THIOSULFATE SULFURTRANSFERASEvery weakly similar to (74.7)AT1G79230| Symbols: ATMST1, MST1, ATRDH1, ST1 | ST1 (MERCAPTOPYRUVATE SULFURTRANSFERASE 1) | chr1:29806251-29808572 FORWARDnot assigned	-1.581	0.000733712
13-Aminoacid metabolism	amino acid metabolism.degradation.serine-glycine-cysteine group.glycine	Ljwgs_047268.1_s_at	Proprietary Lotus japonicus similar to At1g79870: putative D-isomer specific 2-hydroxyacid dehydrogenasemoderately similar to ( 349)AT1G79870| Symbols: | oxidoreductase family protein | chr1:30049687-30050744 FORWARDweakly similar to ( 113)DHGY_CUCSAGlycerate dehydrogenase - Cucumis sativus (Cucumber)not assigned not assigned not assigned 2-Hacid_dh LdhA SerA 2-Hacid_dh_C PRK08410 PRK06487 PRK075…	-1.168	0.000619669
13-Aminoacid metabolism	amino acid metabolism.degradation.serine-glycine-cysteine group.glycine	chr5.CM0019.2_at	Proprietary Lotus japonicus similar to At2g26080: putative glycine dehydrogenasenearly identical (1725)AT2G26080| Symbols: | glycine dehydrogenase (decarboxylating), putative / glycine decarboxylase, putative / glycine cleavage system P-protein, putative | chr2:11116408-11120864 REVERSEnearly identical (1845)GCSP_PEAGlycine dehydrogenase [decarboxylating], mitochondrial precursor - Pisum sativum …	-2.149	0.000782222
13-Aminoacid metabolism	amino acid metabolism.degradation.serine-glycine-cysteine group.glycine	Ljwgs_143210.1_s_at	Proprietary Lotus japonicus similar to At4g33010: P-Protein - like proteinmoderately similar to ( 204)AT4G33010| Symbols: | glycine dehydrogenase (decarboxylating), putative / glycine decarboxylase, putative / glycine cleavage system P-protein, putative | chr4:15926855-15931153 REVERSEmoderately similar to ( 202)GCSP_PEAGlycine dehydrogenase [decarboxylating], mitochondrial precursor - Pisum sati…	-2.191	0.000968949
13-Aminoacid metabolism	amino acid metabolism.degradation.serine-glycine-cysteine group.glycine	TM1304.24_at	Proprietary Lotus japonicus similar to At1g11860: aminomethyltransferase-like precursor proteinmoderately similar to ( 387)AT1G11860| Symbols: | aminomethyltransferase, putative | chr1:4001800-4003244 FORWARDmoderately similar to ( 417)GCST_PEAAminomethyltransferase, mitochondrial precursor - Pisum sativum (Garden pea)not assigned not assigned gcvT GcvT GCV_T GCV_T_C dmdA	-2.694	0.00102013
13-Aminoacid metabolism	amino acid metabolism.degradation.serine-glycine-cysteine group.glycine	Ljwgs_040856.1_s_at	Proprietary Lotus japonicus similar to At4g33010: P-Protein - like proteinmoderately similar to ( 445)AT4G33010| Symbols: | glycine dehydrogenase (decarboxylating), putative / glycine decarboxylase, putative / glycine cleavage system P-protein, putative | chr4:15926855-15931153 REVERSEmoderately similar to ( 472)GCSP_PEAGlycine dehydrogenase [decarboxylating], mitochondrial precursor - Pisum sati…	-4.009	0.0023279
13-Aminoacid metabolism	amino acid metabolism.synthesis.aromatic aa.chorismate.3-deoxy-D-arabino-heptulosonate 7-phosphate synthase	Ljwgs_019741.2_at	Proprietary Lotus japonicus similar to AROF_TOBAC: (P27608) PHOSPHO-2-DEHYDRO-3-DEOXYHEPTONATE ALDOweakly similar to ( 167)AT1G22410| Symbols: | 2-dehydro-3-deoxyphosphoheptonate aldolase, putative / 3-deoxy-D-arabino-heptulosonate 7-phosphate synthase, putative / DAHP synthetase, putative | chr1:7912109-7914731 FORWARDweakly similar to ( 173)AROF_TOBACPhospho-2-dehydro-3-deoxyheptonate aldolase …	4.001	7.46738e-05
13-Aminoacid metabolism	amino acid metabolism.synthesis.aromatic aa.chorismate.3-deoxy-D-arabino-heptulosonate 7-phosphate synthase	chr1.CM0016.7_at	Proprietary Lotus japonicus similar to At1g22410: Putative phospho-2-dehydro-3-deoxyheptonate aldolase 1 precursorhighly similar to ( 838)AT1G22410| Symbols: | 2-dehydro-3-deoxyphosphoheptonate aldolase, putative / 3-deoxy-D-arabino-heptulosonate 7-phosphate synthase, putative / DAHP synthetase, putative | chr1:7912109-7914731 FORWARDhighly similar to ( 882)AROF_TOBACPhospho-2-dehydro-3-deoxyhept…	2.013	0.000556556
13-Aminoacid metabolism	amino acid metabolism.synthesis.aromatic aa.chorismate.chorismate synthase	Ljwgs_096940.1_at	Proprietary Lotus japonicus similar to At1g48850: unknown proteinvery weakly similar to (66.6)AT1G48850| Symbols: EMB1144 | EMB1144 (EMBRYO DEFECTIVE 1144); chorismate synthase | chr1:18069067-18071624 REVERSEnot assigned	1.021	0.000493302
13-Aminoacid metabolism	amino acid metabolism.synthesis.aromatic aa.chorismate.shikimate kinase	Ljwgs_106597.1_at	Proprietary Lotus japonicus similar to At3g26900: shikimate kinase like proteinweakly similar to ( 162)AT3G26900| Symbols: | shikimate kinase family protein | chr3:9913551-9915661 REVERSESK aroK AroK SKI aroL aroK	-1.681	0.00107202
13-Aminoacid metabolism	amino acid metabolism.synthesis.aromatic aa.chorismate.shikimate kinase	chr3.CM0142.20_at	Proprietary Lotus japonicus similar to At2g35500: unknown proteinmoderately similar to ( 309)AT2G35500| Symbols: | shikimate kinase-related | chr2:14921117-14922988 FORWARDaroK	-1.878	0.00149838
13-Aminoacid metabolism	amino acid metabolism.synthesis.aromatic aa.chorismate.shikimate kinase	chr3.CM0142.21_at	Proprietary Lotus japonicus similar to At2g35500: unknown proteinweakly similar to ( 110)AT2G35500| Symbols: | shikimate kinase-related | chr2:14921117-14922988 FORWARD	-1.881	0.00309846
13-Aminoacid metabolism	amino acid metabolism.synthesis.aromatic aa.chorismate.shikimate kinase	chr1.CM0032.62.1_at	Proprietary Lotus japonicus similar to At2g21940: shikimate kinase precursor like proteinmoderately similar to ( 261)AT2G21940| Symbols: | ATP binding / shikimate kinase | chr2:9358186-9359961 FORWARDSK aroK AroK SKI aroL aroK PRK00625 PRK08154 CMPK	-1.602	0.00722055
13-Aminoacid metabolism	amino acid metabolism.synthesis.aromatic aa.phenylalanine and tyrosine	chr3.CM0226.50_at	Proprietary Lotus japonicus similar to At1g80360: putative aspartate aminotransferasehighly similar to ( 585)AT1G80360| Symbols: | aminotransferase class I and II family protein | chr1:30213628-30215535 REVERSEvery weakly similar to (68.6)1A12_CUCMA1-aminocyclopropane-1-carboxylate synthase CMA101 - Cucurbita maxima (Pumpkin) (Winter squash)not assigned not assigned not assigned not assigned not …	-1.195	7.2676e-05
13-Aminoacid metabolism	amino acid metabolism.synthesis.aromatic aa.phenylalanine and tyrosine	Ljwgs_021703.1_s_at	Proprietary Lotus japonicus similar to At1g80360: putative aspartate aminotransferaseweakly similar to ( 182)AT1G80360| Symbols: | aminotransferase class I and II family protein | chr1:30213628-30215535 REVERSEnot assigned PRK07550 COG0436 PRK05957 Aminotran_1_2 HisC PRK06056	-1.604	0.000855497
13-Aminoacid metabolism	amino acid metabolism.synthesis.aromatic aa.phenylalanine and tyrosine. synthesis.aspartate family.lysine.LL-diaminopimelic acid aminotransferase	chr4.TM1713.3_x_at	Proprietary Lotus japonicus similar to At4g33680: unknown proteinhighly similar to ( 553)AT4G33680| Symbols: AGD2 | AGD2 (ABERRANT GROWTH AND DEATH 2); transaminase | chr4:16171850-16174633 REVERSEnot assigned not assigned not assigned PRK07590 COG0436 PRK09276 PRK08068 PRK05942 PRK07681 Aminotran_1_2 PRK07212 PRK09148 PRK08636 PRK07337 PRK07366 PRK05764 PRK08175 PRK08361 PRK07682 PRK06108 PRK062…	-1.42	0.0048759
13-Aminoacid metabolism	amino acid metabolism.synthesis.aromatic aa.phenylalanine and tyrosine.chorismate mutase	Ljwgs_074512.1_at	Proprietary Lotus japonicus similar to At3g29200: chorismate mutaseweakly similar to ( 114)AT3G29200| Symbols: ATCM1, CM1 | CM1 (chorismate mutase 1); chorismate mutase | chr3:11165819-11167495 REVERSEnot assigned	1.778	0.000134261
13-Aminoacid metabolism	amino acid metabolism.synthesis.aromatic aa.phenylalanine and tyrosine.chorismate mutase	Ljwgs_080551.1_at	Proprietary Lotus japonicus similar to At1g69370: chorismate mutase like proteinvery weakly similar to (78.6)AT1G69370| Symbols: CM-3, CM3 | CM3 (CHORISMATE MUTASE 3); chorismate mutase | chr1:26083761-26085222 FORWARDnot assigned	1.474	0.000365739
13-Aminoacid metabolism	amino acid metabolism.synthesis.aromatic aa.phenylalanine and tyrosine.chorismate mutase	chr5.CM0040.28_at	Proprietary Lotus japonicus similar to At5g10870: chorismate mutase CM2moderately similar to ( 300)AT5G10870| Symbols: ATCM2 | ATCM2 (CHORISMATE MUTASE 2); chorismate mutase | chr5:3430692-3432273 REVERSEnot assigned	2.049	0.000437622
13-Aminoacid metabolism	amino acid metabolism.synthesis.aromatic aa.phenylalanine and tyrosine.chorismate mutase	Ljwgs_076367.1_at	Proprietary Lotus japonicus similar to At3g29200: chorismate mutasevery weakly similar to (88.6)AT3G29200| Symbols: ATCM1, CM1 | CM1 (chorismate mutase 1); chorismate mutase | chr3:11165819-11167495 REVERSEnot assigned	1.527	0.00100259
13-Aminoacid metabolism	amino acid metabolism.synthesis.aromatic aa.phenylalanine and tyrosine.chorismate mutase	chr5.CM0040.27_at	Proprietary Lotus japonicus similar to At5g10870: chorismate mutase CM2moderately similar to ( 318)AT5G10870| Symbols: ATCM2 | ATCM2 (CHORISMATE MUTASE 2); chorismate mutase | chr5:3430692-3432273 REVERSEnot assigned	1.321	0.00278669
13-Aminoacid metabolism	amino acid metabolism.synthesis.aromatic aa.tryptophan.anthranilate phosphoribosyltransferase	Ljwgs_023752.1_at	Proprietary Lotus japonicus similar to At5g17990: anthranilate phosphoribosyltransferase, chloroplast precursor (sp|Q02166)weakly similar to ( 170)AT5G17990| Symbols: PAT1, TRP1 | TRP1 (TRYPTOPHAN BIOSYNTHESIS 1); anthranilate phosphoribosyltransferase | chr5:5957332-5959683 FORWARDnot assigned trpD TrpD Glycos_transf_3 PRK09522	-1.06	0.0024743
13-Aminoacid metabolism	amino acid metabolism.synthesis.aromatic aa.tryptophan.tryptophan synthase	chr1.CM0088.104_at	Proprietary Lotus japonicus similar to TRPB_CAMAC: (O50046) TRYPTOPHAN SYNTHASE BETA CHAIN 2 PRECURhighly similar to ( 535)AT5G28237| Symbols: | tryptophan synthase, beta subunit, putative | chr5:10207481-10213546 REVERSEmoderately similar to ( 489)TRPB2_MAIZETryptophan synthase beta chain 2, chloroplast precursor - Zea mays (Maize)not assigned not assigned not assigned PRK04346 TrpB PRK13028 PAL…	5.106	2.04661e-05
13-Aminoacid metabolism	amino acid metabolism.synthesis.aromatic aa.tryptophan.tryptophan synthase	Ljwgs_038670.1_s_at	Proprietary Lotus japonicus similar to TRPB_CAMAC: (O50046) TRYPTOPHAN SYNTHASE BETA CHAIN 2 PRECURweakly similar to ( 134)AT5G28237| Symbols: | tryptophan synthase, beta subunit, putative | chr5:10207481-10213546 REVERSEweakly similar to ( 125)TRPB2_MAIZETryptophan synthase beta chain 2, chloroplast precursor - Zea mays (Maize)not assigned PRK04346 TrpB PRK13028	5.928	2.78763e-05
13-Aminoacid metabolism	amino acid metabolism.synthesis.aromatic aa.tryptophan.tryptophan synthase	Ljwgs_147320.1_s_at	Proprietary Lotus japonicus similar to TRPB_CAMAC: (O50046) TRYPTOPHAN SYNTHASE BETA CHAIN 2 PRECURweakly similar to ( 172)AT5G28237| Symbols: | tryptophan synthase, beta subunit, putative | chr5:10207481-10213546 REVERSEweakly similar to ( 152)TRPB1_MAIZETryptophan synthase beta chain 1 - Zea mays (Maize)not assigned PRK04346 TrpB PRK13028 PALP PRK12391 COG1350	4.077	6.30201e-05
13-Aminoacid metabolism	amino acid metabolism.synthesis.aspartate family.asparagine	chr5.CM0071.60_s_at	Proprietary Lotus japonicus similar to At3g47340: glutamine-dependent asparagine synthetasehighly similar to ( 739)AT3G47340| Symbols: DIN6, AT-ASN1, ASN1 | ASN1 (DARK INDUCIBLE 6) | chr3:17449430-17452028 REVERSEhighly similar to ( 857)ASNS1_LOTJAAsparagine synthetase [glutamine-hydrolyzing] 1 - Lotus japonicusnot assigned not assigned asnB AsnB AsnB Asn_Synthase_B_C Asn_synthase Gn_AT_II GATase…	-1.994	0.000804851
13-Aminoacid metabolism	amino acid metabolism.synthesis.aspartate family.asparagine	gi897772_at	GenBank L.japonicus mRNA for asparagine synthetase (clone LJAS2)highly similar to ( 971)AT3G47340| Symbols: DIN6, AT-ASN1, ASN1 | ASN1 (DARK INDUCIBLE 6) | chr3:17449430-17452028 REVERSEnearly identical (1167)ASNS2_LOTJAAsparagine synthetase [glutamine-hydrolyzing] 2 - Lotus japonicusnot assigned not assigned asnB AsnB Asn_Synthase_B_C AsnB Asn_synthase Gn_AT_II GATase_2 Gn_AT_II_novel GlmS PurF …	2.197	0.00192986
13-Aminoacid metabolism	amino acid metabolism.synthesis.aspartate family.asparagine	chr1.CM0275.19.1_x_at	Proprietary Lotus japonicus similar to Q42792: (Q42792) ASPARAGINE SYNTHETASE (EC 6.3.5.4) (ASPARAGvery weakly similar to (77.0)AT3G47340| Symbols: DIN6, AT-ASN1, ASN1 | ASN1 (DARK INDUCIBLE 6) | chr3:17449430-17452028 REVERSEvery weakly similar to (82.0)ASNS1_LOTJAAsparagine synthetase [glutamine-hydrolyzing] 1 - Lotus japonicusnot assigned asnB	-1.188	0.00967614
13-Aminoacid metabolism	amino acid metabolism.synthesis.aspartate family.lysine	Ljwgs_005533.1_at	Proprietary Lotus japonicus similar to At2g45440: putative dihydrodipicolinate synthasemoderately similar to ( 458)AT2G45440| Symbols: DHDPS2 | DHDPS2 (DIHYDRODIPICOLINATE SYNTHASE); dihydrodipicolinate synthase | chr2:18738368-18739941 FORWARDhighly similar to ( 503)DAPA_SOYBNDihydrodipicolinate synthase, chloroplast precursor - Glycine max (Soybean)DHDPS DHDPS PRK03170 DHDPS-like DapA NAL PRK04…	1.786	0.000108867
13-Aminoacid metabolism	amino acid metabolism.synthesis.aspartate family.lysine	Ljwgs_022616.1_at	Proprietary Lotus japonicus similar to DAPA_SOYBN: (Q42800) DIHYDRODIPICOLINATE SYNTHASE PRECURSORmoderately similar to ( 299)AT2G45440| Symbols: DHDPS2 | DHDPS2 (DIHYDRODIPICOLINATE SYNTHASE); dihydrodipicolinate synthase | chr2:18738368-18739941 FORWARDmoderately similar to ( 310)DAPA_SOYBNDihydrodipicolinate synthase, chloroplast precursor - Glycine max (Soybean)DHDPS DHDPS PRK03170 DHDPS-like…	-1.037	0.000931744
13-Aminoacid metabolism	amino acid metabolism.synthesis.aspartate family.lysine	Ljwgs_052442.1_x_at	Proprietary Lotus japonicus similar to DAPA_SOYBN: (Q42800) DIHYDRODIPICOLINATE SYNTHASE PRECURSORmoderately similar to ( 250)AT3G60880| Symbols: | dihydrodipicolinate synthase 1 (DHDPS1) (DHDPS) (DHPS1) | chr3:22506061-22507517 FORWARDmoderately similar to ( 257)DAPA_SOYBNDihydrodipicolinate synthase, chloroplast precursor - Glycine max (Soybean)DHDPS DHDPS PRK03170 DHDPS-like DapA	-1.012	0.00217316
13-Aminoacid metabolism	amino acid metabolism.synthesis.aspartate family.lysine.LL-diaminopimelic acid aminotransferase	Ljwgs_089767.1_s_at	Proprietary Lotus japonicus similar to At4g33680: unknown proteinweakly similar to ( 153)AT4G33680| Symbols: AGD2 | AGD2 (ABERRANT GROWTH AND DEATH 2); transaminase | chr4:16171850-16174633 REVERSEnot assigned PRK07590 COG0436 PRK09276 PRK08068 PRK05942 PRK08636 PRK07309 PRK07681 PRK07366 PRK08361 Aminotran_1_2 PRK07212 PRK06220 PRK07682 PRK08175	-1.217	0.00508641
13-Aminoacid metabolism	amino acid metabolism.synthesis.aspartate family.methionine	chr2.CM0903.27_at	Proprietary Lotus japonicus similar to At3g25900: homocysteine S-methyltransferase AtHMT-1 identical to GB:AAF23821 from [Arabidopsis thaliana]moderately similar to ( 466)AT3G25900| Symbols: HMT-1, ATHMT-1 | ATHMT-1/HMT-1; homocysteine S-methyltransferase | chr3:9482201-9483921 FORWARDmoderately similar to ( 419)HMT1_MAIZEHomocysteine S-methyltransferase 1 - Zea mays (Maize)not assigned mmuM MHT1…	3.867	2.17497e-05
13-Aminoacid metabolism	amino acid metabolism.synthesis.aspartate family.methionine	chr5.CM0357.24.7_at	Proprietary Lotus japonicus similar to At3g22740: selenocysteine methyltransferase like proteinmoderately similar to ( 452)AT3G22740| Symbols: HMT3 | HMT3 (Homocysteine S-methyltransferase 3); homocysteine S-methyltransferase | chr3:8033207-8035717 REVERSEmoderately similar to ( 407)HMT3_MAIZEHomocysteine S-methyltransferase 3 - Zea mays (Maize)not assigned mmuM MHT1 S-methyl_trans MetH metH PRK0…	2.32	6.61927e-05
13-Aminoacid metabolism	amino acid metabolism.synthesis.aspartate family.methionine	Ljwgs_030253.1_at	Proprietary Lotus japonicus similar to At2g36880: putative s-adenosylmethionine synthetasehighly similar to ( 581)AT2G36880| Symbols: MAT3 | MAT3 (METHIONINE ADENOSYLTRANSFERASE 3); methionine adenosyltransferase | chr2:15486800-15487972 REVERSEhighly similar to ( 590)METL_ACTCHnot assigned PRK05250 MetK PRK12459 S-AdoMet_synt_C S-AdoMet_synt_M S-AdoMet_synt_N	1.762	0.000103834
13-Aminoacid metabolism	amino acid metabolism.synthesis.aspartate family.methionine	chr1.CM0122.38_at	Proprietary Lotus japonicus similar to At4g01850: S-adenosylmethionine synthase 2highly similar to ( 733)AT4G01850| Symbols: SAM-2, MAT2 | MAT2/SAM-2 (S-adenosylmethionine synthetase 2) | chr4:796298-797479 REVERSEhighly similar to ( 730)METL_ORYSAnot assigned PRK05250 MetK PRK12459 S-AdoMet_synt_C S-AdoMet_synt_M S-AdoMet_synt_N	1.627	0.000486714
13-Aminoacid metabolism	amino acid metabolism.synthesis.aspartate family.methionine	CM0680.17_at	Proprietary Lotus japonicus similar to At4g01850: S-adenosylmethionine synthase 2highly similar to ( 717)AT4G01850| Symbols: SAM-2, MAT2 | MAT2/SAM-2 (S-adenosylmethionine synthetase 2) | chr4:796298-797479 REVERSEhighly similar to ( 731)METK_CATROnot assigned PRK05250 MetK PRK12459 S-AdoMet_synt_C S-AdoMet_synt_M S-AdoMet_synt_N	1.365	0.0020832
13-Aminoacid metabolism	amino acid metabolism.synthesis.aspartate family.methionine	chr1.CM0322.23_at	Proprietary Lotus japonicus similar to At3g63250: homocysteine S-methyltransferase AtHMT-2moderately similar to ( 452)AT3G63250| Symbols: HMT-2, ATHMT-2 | ATHMT-2/HMT-2; homocysteine S-methyltransferase | chr3:23381550-23383562 REVERSEmoderately similar to ( 413)HMT2_MAIZEHomocysteine S-methyltransferase 2 - Zea mays (Maize)not assigned mmuM S-methyl_trans MHT1 MetH PRK08645 metH PRK07534	-1.17	0.00432021
13-Aminoacid metabolism	amino acid metabolism.synthesis.aspartate family.methionine	Ljwgs_011293.1_at	Proprietary Lotus japonicus similar to At5g17920: 5-methyltetrahydropteroyltriglutamate--homocysteine S-methyltransferasenearly identical (1022)AT5G17920| Symbols: ATMETS, ATMS1, ATCIMS | ATCIMS (COBALAMIN-INDEPENDENT METHIONINE SYNTHASE) | chr5:5935773-5939197 FORWARDnearly identical (1015)METE_MESCR5-methyltetrahydropteroyltriglutamate--homocysteine methyltransferase - Mesembryanthemum crystall…	1.68	0.00537068
13-Aminoacid metabolism	amino acid metabolism.synthesis.aspartate family.misc.homoserine.aspartate kinase	Ljwgs_061729.1_at	Proprietary Lotus japonicus similar to Q9XHC5: (Q9XHC5) PRECURSOR MONOFUNCTIONAL ASPARTOKINASEweakly similar to ( 131)AT3G02020| Symbols: | aspartate kinase, lysine-sensitive, putative | chr3:340746-343417 REVERSEnot assigned LysC PRK06291 AAK_AK-LysC-like PRK09084 AAK_AK thrA PRK09181 AAK_AK-HSDH-like PRK08961 PRK09034 AAK_AK-HSDH	1.145	0.0034806
13-Aminoacid metabolism	amino acid metabolism.synthesis.branched chain group.common	chr6.TM0336.21.2_s_at	Proprietary Lotus japonicus similar to At3g48560: acetolactate synthaseweakly similar to ( 128)AT3G48560| Symbols: ALS, AHAS, TZP5, IMR1, CSR1 | CSR1 (CHLORSULFURON/IMIDAZOLINONE RESISTANT 1) | chr3:18012515-18014527 REVERSEweakly similar to ( 135)ILV2_TOBACnot assigned TPP_AHAS IlvB PRK08978 PRK06276 PRK09107 PRK07418	1.254	0.000377533
13-Aminoacid metabolism	amino acid metabolism.synthesis.branched chain group.common	Ljwgs_078576.1_at	Proprietary Lotus japonicus similar to At5g17380: 2-hydroxyphytanoyl-CoA lyase-like proteinmoderately similar to ( 446)AT5G17380| Symbols: | pyruvate decarboxylase family protein | chr5:5724922-5726722 REVERSEvery weakly similar to (78.2)ILV1_MAIZEnot assigned not assigned not assigned PRK09259 IlvB PRK05858 TPP_enzyme_M TPP_BZL_OCoD_HPCL PRK06276 PRK08322 PRK07524 PRK11269 PRK06456 PRK08266 PRK0…	1.587	0.000896026
13-Aminoacid metabolism	amino acid metabolism.synthesis.branched chain group.leucine specific.2-isopropylmalate synthase	chr1.CM0001.70_at	Proprietary Lotus japonicus similar to At1g74040: 2-isopropylmalate synthase like proteinmoderately similar to ( 356)AT1G18500| Symbols: MAML-4, IPMS1 | IPMS1/MAML-4 (METHYLTHIOALKYLMALATE SYNTHASE-LIKE 4); 2-isopropylmalate synthase | chr1:6369340-6372854 FORWARDmoderately similar to ( 382)LEU1_SOYBNProbable 2-isopropylmalate synthase - Glycine max (Soybean)not assigned PRK00915 PRK09389 LeuA ak…	-2.695	0.00242273
13-Aminoacid metabolism	amino acid metabolism.synthesis.branched chain group.leucine specific.2-isopropylmalate synthase	chr1.CM0001.71_at	Proprietary Lotus japonicus similar to LEU1_SOYBN: (Q39891) PROBABLE 2-ISOPROPYLMALATE SYNTHASE (ECmoderately similar to ( 352)AT1G74040| Symbols: MAML-3, IMS1, IPMS2 | IMS1; 2-isopropylmalate synthase | chr1:27845919-27849227 FORWARDmoderately similar to ( 380)LEU1_SOYBNProbable 2-isopropylmalate synthase - Glycine max (Soybean)not assigned PRK00915 LeuA HMGL-like aksA PRK09389 PRK12344 PRK03739…	-3.177	0.00404393
13-Aminoacid metabolism	amino acid metabolism.synthesis.branched chain group.leucine specific.2-isopropylmalate synthase	chr1.CM0001.63_at	Proprietary Lotus japonicus similar to At1g74040: 2-isopropylmalate synthase like proteinhighly similar to ( 736)AT1G74040| Symbols: MAML-3, IMS1, IPMS2 | IMS1; 2-isopropylmalate synthase | chr1:27845919-27849227 FORWARDhighly similar to ( 773)LEU1_SOYBNProbable 2-isopropylmalate synthase - Glycine max (Soybean)not assigned not assigned PRK00915 LeuA aksA PRK09389 HMGL-like PRK12344 PRK03739 LeuA…	-2.646	0.00503372
13-Aminoacid metabolism	amino acid metabolism.synthesis.branched chain group.leucine specific.3-isopropylmalate dehydrogenase	Ljwgs_133712.1_at	Proprietary Lotus japonicus similar to At1g80560: 3-isopropylmalate dehydrogenase like proteinweakly similar to ( 136)AT1G80560| Symbols: | 3-isopropylmalate dehydrogenase, chloroplast, putative | chr1:30292725-30295018 FORWARDweakly similar to ( 134)LEU3_BRANA3-isopropylmalate dehydrogenase, chloroplast precursor - Brassica napus (Rape)not assigned not assigned not assigned PRK00772 LeuB Iso_dh …	1.216	0.000376038
13-Aminoacid metabolism	amino acid metabolism.synthesis.central amino acid metabolism.alanine.alanine aminotransferase	Ljwgs_029017.1_at	Proprietary Lotus japonicus similar to At1g17290: alanine aminotransferase (ALAAT1)moderately similar to ( 471)AT1G17290| Symbols: ALAAT1 | ALAAT1 (ALANINE AMINOTRANSFERAS); alanine transaminase | chr1:5922764-5926086 FORWARDmoderately similar to ( 429)ALA2_HORVUAlanine aminotransferase 2 - Hordeum vulgare (Barley)not assigned not assigned not assigned not assigned not assigned COG0436 PRK09265 P…	1.879	0.00023559
13-Aminoacid metabolism	amino acid metabolism.synthesis.central amino acid metabolism.alanine.alanine aminotransferase	Ljwgs_121793.1_at	Proprietary Lotus japonicus similar to At1g72330: alanine aminotransferase (ALAAT2)moderately similar to ( 207)AT1G72330| Symbols: ALAAT2 | ALAAT2 (ALANINE AMINOTRANSFERASE 2) | chr1:27237299-27239853 FORWARDweakly similar to ( 193)ALA2_HORVUAlanine aminotransferase 2 - Hordeum vulgare (Barley)not assigned not assigned not assigned not assigned COG0436 PRK09265 Aminotran_1_2 PRK06108 PRK06855 PRK…	-2.913	0.000370819
13-Aminoacid metabolism	amino acid metabolism.synthesis.central amino acid metabolism.alanine.alanine aminotransferase	Ljwgs_053535.1_at	Proprietary Lotus japonicus similar to At1g72330: alanine aminotransferase (ALAAT2)weakly similar to ( 190)AT1G72330| Symbols: ALAAT2 | ALAAT2 (ALANINE AMINOTRANSFERASE 2) | chr1:27237299-27239853 FORWARDweakly similar to ( 171)ALA2_HORVUAlanine aminotransferase 2 - Hordeum vulgare (Barley)not assigned COG0436 PRK09265 PRK05764	-2.468	0.00040503
13-Aminoacid metabolism	amino acid metabolism.synthesis.central amino acid metabolism.alanine.alanine aminotransferase	chr2.CM0008.66_at	Proprietary Lotus japonicus similar to At1g70580: putative alanine aminotransferasehighly similar to ( 837)AT1G70580| Symbols: GGT2, AOAT2 | AOAT2 (ALANINE-2-OXOGLUTARATE AMINOTRANSFERASE 2); alanine transaminase | chr1:26616885-26619508 FORWARDmoderately similar to ( 482)ALA2_HORVUAlanine aminotransferase 2 - Hordeum vulgare (Barley)not assigned not assigned not assigned not assigned not assigne…	-1.168	0.00169254
13-Aminoacid metabolism	amino acid metabolism.synthesis.central amino acid metabolism.alanine.alanine-glyoxylate aminotransferase. PS.aminotransferases peroxisomal	Ljwgs_079709.1_at	Proprietary Lotus japonicus similar to At2g13360: alanine-glyoxylate aminotransferasemoderately similar to ( 207)AT2G13360| Symbols: AGT1, AGT | AGT (ALANINE:GLYOXYLATE AMINOTRANSFERASE) | chr2:5546499-5547984 REVERSEnot assigned COG0075	-3.175	0.000810505
13-Aminoacid metabolism	amino acid metabolism.synthesis.central amino acid metabolism.alanine.alanine-glyoxylate aminotransferase. PS.aminotransferases peroxisomal	Ljwgs_032625.1_at	Proprietary Lotus japonicus similar to O49124: (O49124) PUTATIVE SERINE-GLYOXYLATE AMINOTRANSFERASEmoderately similar to ( 204)AT2G13360| Symbols: AGT1, AGT | AGT (ALANINE:GLYOXYLATE AMINOTRANSFERASE) | chr2:5546499-5547984 REVERSEnot assigned COG0075	-1.585	0.000884492
13-Aminoacid metabolism	amino acid metabolism.synthesis.central amino acid metabolism.alanine.alanine-glyoxylate aminotransferase. PS.aminotransferases peroxisomal	chr6.TM0085.11_at	Proprietary Lotus japonicus similar to At2g13360: alanine-glyoxylate aminotransferasevery weakly similar to (74.7)AT2G13360| Symbols: AGT1, AGT | AGT (ALANINE:GLYOXYLATE AMINOTRANSFERASE) | chr2:5546499-5547984 REVERSE	-1.342	0.00202349
13-Aminoacid metabolism	amino acid metabolism.synthesis.central amino acid metabolism.aspartate	gi1122287_at	GenBank L.japonicus mRNA for aspartate aminotransferasehighly similar to ( 712)AT5G11520| Symbols: YLS4, ASP3 | ASP3 (ASPARTATE AMINOTRANSFERASE 3) | chr5:3685258-3687722 REVERSEhighly similar to ( 755)AAT1_MEDSAAspartate aminotransferase 1 - Medicago sativa (Alfalfa)not assigned not assigned PRK09257 TyrB Aminotran_1_2 PRK08637 COG0436 HisC	1.439	0.00268729
13-Aminoacid metabolism	amino acid metabolism.synthesis.central amino acid metabolism.aspartate	TM1664.2_s_at	Proprietary Lotus japonicus similar to At5g11520: aspartate aminotransferase (Asp3)highly similar to ( 704)AT5G11520| Symbols: YLS4, ASP3 | ASP3 (ASPARTATE AMINOTRANSFERASE 3) | chr5:3685258-3687722 REVERSEhighly similar to ( 755)AAT1_MEDSAAspartate aminotransferase 1 - Medicago sativa (Alfalfa)not assigned not assigned PRK09257 TyrB Aminotran_1_2 PRK08637 COG0436 HisC	1.183	0.00353369
13-Aminoacid metabolism	amino acid metabolism.synthesis.central amino acid metabolism.aspartate.aspartate aminotransferase	Ljwgs_147057.1_s_at	Proprietary Lotus japonicus similar to At2g22250: putative aspartate aminotransferasevery weakly similar to (67.0)AT2G22250| Symbols: ATAAT, AAT, MEE17 | AAT/ATAAT/MEE17 (maternal effect embryo arrest 17); aspartate transaminase | chr2:9465091-9467377 REVERSEnot assigned PRK06107 PRK07543 COG0436 PRK05794 PRK07367 PRK06507 PRK06056 PRK07212 PRK07310 PRK06375 PRK06575 PRK06220 PRK08069 PRK05764 PR…	4.708	0.000640362
13-Aminoacid metabolism	amino acid metabolism.synthesis.central amino acid metabolism.aspartate.aspartate aminotransferase	CM0345.11_at	Proprietary Lotus japonicus similar to At4g31990: aspartate aminotransferasehighly similar to ( 710)AT4G31990| Symbols: AAT3, ATAAT1 | ASP5 (ASPARTATE AMINOTRANSFERASE 5) | chr4:15470882-15473527 REVERSEmoderately similar to ( 439)AATC_DAUCAAspartate aminotransferase, cytoplasmic - Daucus carota (Carrot)not assigned not assigned PRK09257 TyrB Aminotran_1_2 COG0436 PRK08637 PRK06836 ARO8 HisC	-1.103	0.00665737
13-Aminoacid metabolism	amino acid metabolism.synthesis.central amino acid metabolism.aspartate.aspartate aminotransferase. degradation.aromatic aa.tyrosine	chr4.CM0307.1_s_at	Proprietary Lotus japonicus similar to At2g22250: putative aspartate aminotransferasemoderately similar to ( 423)AT2G22250| Symbols: ATAAT, AAT, MEE17 | AAT/ATAAT/MEE17 (maternal effect embryo arrest 17); aspartate transaminase | chr2:9465091-9467377 REVERSEvery weakly similar to (53.5)1A1C_SOYBN1-aminocyclopropane-1-carboxylate synthase - Glycine max (Soybean)not assigned not assigned not assign…	1.702	0.000486714
13-Aminoacid metabolism	amino acid metabolism.synthesis.central amino acid metabolism.GABA.GABA transaminase	chr3.CM0460.3.1_at	Proprietary Lotus japonicus similar to At3g22200: aminotransferase like proteinvery weakly similar to (91.3)AT3G22200| Symbols: GABA-T, POP2 | POP2 (POLLEN-PISTIL INCOMPATIBILITY 2); 4-aminobutyrate transaminase | chr3:7835293-7838870 FORWARDnot assigned PRK06105 BioA PRK07481 GabT Aminotran_3	-2.432	0.00553786
13-Aminoacid metabolism	amino acid metabolism.synthesis.central amino acid metabolism.GABA.Glutamate decarboxylase	Ljwgs_024349.1_at	Proprietary Lotus japonicus similar to At5g17330: glutamate decarboxylase 1 (GAD 1) (sp|Q42521)highly similar to ( 508)AT5G17330| Symbols: GAD1, GAD | GAD (Glutamate decarboxylase 1); calmodulin binding | chr5:5711143-5714841 FORWARDhighly similar to ( 506)DCE_PETHYGlutamate decarboxylase - Petunia hybrida (Petunia)not assigned GadB Pyridoxal_deC PRK02769	2.086	0.00797835
13-Aminoacid metabolism	amino acid metabolism.synthesis.histidine	chr4.CM0007.30.1_at	Proprietary Lotus japonicus similar to At5g63890: histidinol dehydrogenasehighly similar to ( 553)AT5G63890| Symbols: ATHDH | ATHDH (HISTIDINOL DEHYDROGENASE) | chr5:25582826-25585330 REVERSEhighly similar to ( 545)HISX_ORYSAnot assigned Histidinol_dh hisD HisD PRK12447	-1.961	0.00184551
13-Aminoacid metabolism	amino acid metabolism.synthesis.serine-glycine-cysteine group.cysteine.OASTL	chr5.TM1323.19_s_at	Proprietary Lotus japonicus similar to At3g04940: cysteine synthase (AtcysD1)weakly similar to ( 141)AT3G04940| Symbols: ATCYSD1 | ATCYSD1 (Arabidopsis thaliana cysteine synthase D1); cysteine synthase | chr3:1365687-1367514 FORWARDweakly similar to ( 144)CYSK_SOLTUCysteine synthase - Solanum tuberosum (Potato)not assigned CysK PRK10717 cysM PALP	-1.694	4.38218e-05
13-Aminoacid metabolism	amino acid metabolism.synthesis.serine-glycine-cysteine group.cysteine.OASTL	chr5.TM1323.24_at	Proprietary Lotus japonicus similar to At3g04940: cysteine synthase (AtcysD1)moderately similar to ( 437)AT3G04940| Symbols: ATCYSD1 | ATCYSD1 (Arabidopsis thaliana cysteine synthase D1); cysteine synthase | chr3:1365687-1367514 FORWARDmoderately similar to ( 443)CYSK_SPIOLCysteine synthase - Spinacia oleracea (Spinach)not assigned not assigned not assigned not assigned CysK PRK10717 cysM PALP Il…	-2.084	0.000201591
13-Aminoacid metabolism	amino acid metabolism.synthesis.serine-glycine-cysteine group.cysteine.SAT	chr3.CM0406.11_at	Proprietary Lotus japonicus similar to At5g56760: serine O-acetyltransferase (EC 2.3.1.30) Sat-52 (pir||S71207)moderately similar to ( 434)AT5G56760| Symbols: SAT5, SAT-52, AtSerat1;1 | AtSerat1;1 (SERINE ACETYLTRANSFERASE 52); serine O-acetyltransferase | chr5:22978724-22979808 REVERSEnot assigned not assigned cysE CysE SATase_N WbbJ PRK10191 PRK05289 LbetaH LpxD LpxA PaaY lpxD DapD GlmU PRK1050…	-1.913	0.000435218
13-Aminoacid metabolism	amino acid metabolism.synthesis.serine-glycine-cysteine group.cysteine.SAT	chr2.CM0272.33_at	Proprietary Lotus japonicus similar to At4g35640: serine O-acetyltransferase (EC 2.3.1.30) like proteinmoderately similar to ( 414)AT4G35640| Symbols: ATSERAT3;2 | ATSERAT3;2 (SERINE ACETYLTRANSFERASE 3;2); acetyltransferase/ serine O-acetyltransferase | chr4:16905760-16907982 REVERSEnot assigned cysE CysE SATase_N WbbJ PRK10191 PRK05289 PaaY LpxD LpxA DapD LbetaH lacA PRK12461 PRK10502 lpxD GlmU	-1.657	0.00102184
13-Aminoacid metabolism	amino acid metabolism.synthesis.serine-glycine-cysteine group.cysteine.SAT	Ljwgs_078697.1_s_at	Proprietary Lotus japonicus similar to At2g17640: serine acetyltransferase (Sat-106)weakly similar to ( 160)AT2G17640| Symbols: SAT-106, AtSerat3;1 | AtSerat3;1 (SERINE ACETYLTRANSFERASE-106); acetyltransferase/ serine O-acetyltransferase | chr2:7675320-7677308 REVERSEnot assigned CysE cysE WbbJ PRK10191 PaaY PRK05289 DapD LpxD LpxA LbetaH lacA PRK12461 lpxD PRK10502 GlmU	-1.352	0.00479274
13-Aminoacid metabolism	amino acid metabolism.synthesis.serine-glycine-cysteine group.glycine.threonine aldolase. degradation.serine-glycine-cysteine group.glycine	chr1.CM0600.5_at	Proprietary Lotus japonicus similar to At1g08630: unknown proteinhighly similar to ( 506)AT1G08630| Symbols: THA1 | THA1 (THREONINE ALDOLASE 1) | chr1:2743951-2745688 REVERSEnot assigned not assigned Beta_elim_lyase GLY1 PRK10534 BioF COG0436 WecE DegT_DnrJ_EryC1 NifS GadB PRK05958 Cys_Met_Meta_PP MetC Aminotran_5 csdA PRK08175 TnaA MET17	-1.33	0.000229255
13-Aminoacid metabolism	amino acid metabolism.synthesis.serine-glycine-cysteine group.glycine.threonine aldolase. degradation.serine-glycine-cysteine group.glycine	chr5.TM0186.1.1_at	Proprietary Lotus japonicus similar to At1g08630: unknown proteinhighly similar to ( 524)AT1G08630| Symbols: THA1 | THA1 (THREONINE ALDOLASE 1) | chr1:2743951-2745688 REVERSEnot assigned not assigned Beta_elim_lyase GLY1 PRK10534 COG0436 WecE BioF Aminotran_5 Cys_Met_Meta_PP Pyridoxal_deC csdA	-1.171	0.00721242
13-Aminoacid metabolism	amino acid metabolism.synthesis.serine-glycine-cysteine group.serine.phosphoglycerate dehydrogenase	Ljwgs_038658.1_s_at	Proprietary Lotus japonicus similar to Q9FSS6: (Q9FSS6) PUTATIVE PHOSPHOGLYCERATE DEHYDROGENASEmoderately similar to ( 349)AT3G19480| Symbols: | D-3-phosphoglycerate dehydrogenase, putative / 3-PGDH, putative | chr3:6752596-6754656 FORWARDnot assigned ACT_3PGDH-xct ACT_3PGDH-like ACT_LSD	2.049	0.000268125
13-Aminoacid metabolism	amino acid metabolism.synthesis.serine-glycine-cysteine group.serine.phosphoglycerate dehydrogenase	Ljwgs_103113.1_s_at	Proprietary Lotus japonicus similar to At4g34200: Phosphoglycerate dehydrogenase - like proteinweakly similar to ( 190)AT4G34200| Symbols: EDA9 | EDA9 (embryo sac development arrest 9); NAD binding / amino acid binding / cofactor binding / oxidoreductase, acting on the CH-OH group of donors, NAD or NADP as acceptor / phosphoglycerate dehydrogenase | chr4:16374045-16376565 REVERSEvery weakly simil…	1.858	0.00348384
13-Aminoacid metabolism	amino acid metabolism.synthesis.serine-glycine-cysteine group.serine.phosphoserine aminotransferase	chr2.CM0272.28_at	Proprietary Lotus japonicus similar to At2g17630: putative phosphoserine aminotransferasehighly similar to ( 586)AT4G35630| Symbols: PSAT | PSAT (phosphoserine aminotransferase); phosphoserine transaminase | chr4:16904210-16905502 FORWARDhighly similar to ( 536)SERC_SPIOLPhosphoserine aminotransferase, chloroplast precursor - Spinacia oleracea (Spinach)not assigned not assigned not assigned not a…	2.488	0.000506969
13-Aminoacid metabolism	amino acid metabolism.synthesis.serine-glycine-cysteine group.serine.phosphoserine phosphatase	TM1441.32_at	Proprietary Lotus japonicus similar to At1g18640: unknown proteinweakly similar to ( 147)AT1G18640| Symbols: PSP | PSP (3-PHOSPHOSERINE PHOSPHATASE) | chr1:6416516-6418237 REVERSEnot assigned SerB serB	1.376	0.00106192
13-Aminoacid metabolism	amino acid metabolism.synthesis.serine-glycine-cysteine group.serine.phosphoserine phosphatase	Ljwgs_027102.1_s_at	Proprietary Lotus japonicus similar to At1g18640: unknown proteinvery weakly similar to (68.9)AT1G18640| Symbols: PSP | PSP (3-PHOSPHOSERINE PHOSPHATASE) | chr1:6416516-6418237 REVERSE	-1.081	0.00144518
14-Sulfur Assimilation	S-assimilation.AKN	Ljwgs_004932.1_at	Proprietary Lotus japonicus similar to At3g03900: putative adenylylsulfate kinaseweakly similar to ( 184)AT3G03900| Symbols: | adenylylsulfate kinase, putative | chr3:1002982-1004278 REVERSEweakly similar to ( 166)KAPS_CATROAdenylyl-sulfate kinase, chloroplast precursor - Catharanthus roseus (Rosy periwinkle) (Madagascar periwinkle)not assigned not assigned APSK APS_kinase CysC PRK05506 PRK03846 …	-1.019	0.00102283
14-Sulfur Assimilation	S-assimilation.AKN	chr2.CM0168.34_at	Proprietary Lotus japonicus similar to KAPS_CATRO: (O49204) ADENYLYLSULFATE KINASE, CHLOROPLAST PREmoderately similar to ( 330)AT2G14750| Symbols: AKN1, ATAKN1, APK | APK (APS KINASE); ATP binding / kinase/ transferase, transferring phosphorus-containing groups | chr2:6321210-6322583 FORWARDmoderately similar to ( 356)KAPS_CATROAdenylyl-sulfate kinase, chloroplast precursor - Catharanthus roseus …	-2.279	0.00928536
15-Metal handling	metal handling	TM1354.10_s_at	Proprietary Lotus japonicus similar to At4g14030: selenium-binding protein likehighly similar to ( 850)AT4G14030| Symbols: | selenium-binding protein, putative | chr4:8098116-8100160 REVERSEnot assigned SBP56	-1.213	0.00246075
15-Metal handling	metal handling.acquisition	chr6.CM0066.39.1_at	Proprietary Lotus japonicus similar to At5g49740: FRO1-like protein; NADPH oxidase-likevery weakly similar to (88.2)AT5G49730| Symbols: ATFRO6, FRO6 | ATFRO6/FRO6 (FERRIC REDUCTION OXIDASE 6); ferric-chelate reductase/ oxidoreductase | chr5:20218581-20221681 REVERSEnot assigned	-2.848	0.000192657
15-Metal handling	metal handling.acquisition	chr6.CM0066.39_at	Proprietary Lotus japonicus similar to At5g49730: FRO2-like protein; NADPH oxidase-likehighly similar to ( 603)AT5G49740| Symbols: ATFRO7, FRO7 | ATFRO7/FRO7 (FERRIC REDUCTION OXIDASE 7); ferric-chelate reductase/ oxidoreductase | chr5:20222775-20225854 REVERSEnot assigned Ferric_reduct COG4097 FAD_binding_8 Hmp UbiB	-3.362	0.000218584
15-Metal handling	metal handling.acquisition	Ljwgs_147904.1.1_at	Proprietary Lotus japonicus similar to At1g01590: hypothetical proteinmoderately similar to ( 218)AT1G01590| Symbols: ATFRO1, FRO1 | FRO1 (FERRIC REDUCTION OXIDASE 1); ferric-chelate reductase | chr1:214229-217304 FORWARDnot assigned FAD_binding_8 COG4097 NAD_binding_6	-1.821	0.000864175
15-Metal handling	metal handling.acquisition	chr4.CM0172.28_at	Proprietary Lotus japonicus similar to At5g50160: FRO1 and FRO2-like proteinhighly similar to ( 624)AT5G50160| Symbols: ATFRO8, FRO8 | ATFRO8/FRO8 (FERRIC REDUCTION OXIDASE 8); ferric-chelate reductase/ oxidoreductase | chr5:20433058-20435808 FORWARDnot assigned Ferric_reduct FAD_binding_8 COG4097 Hmp UbiB	-1.044	0.00616009
15-Metal handling	metal handling.binding, chelation and storage	Ljwgs_025889.2.1_at	Proprietary Lotus japonicus similar to At3g15352: copper chaperone COX17-1weakly similar to ( 105)AT3G15352| Symbols: COX17, ATCOX17 | ATCOX17 (Arabidopsis thaliana cytochrome c oxidase 17) | chr3:5180273-5180497 FORWARDnot assigned COX17	1.268	0.000355057
15-Metal handling	metal handling.binding, chelation and storage	chr5.CM0200.1.3_at	Proprietary Lotus japonicus similar to At4g39700: putative proteinweakly similar to ( 130)AT4G39700| Symbols: | heavy-metal-associated domain-containing protein / copper chaperone (CCH)-related | chr4:18424259-18424900 FORWARD	-2.309	0.000503204
15-Metal handling	metal handling.binding, chelation and storage	Ljwgs_007226.2.1_s_at	Proprietary Lotus japonicus similar to At5g17450: farnesylated protein ATFP6-like proteinvery weakly similar to (61.2)AT5G17450| Symbols: | heavy-metal-associated domain-containing protein / copper chaperone (CCH)-related | chr5:5755829-5756745 FORWARD	-2.333	0.000685084
15-Metal handling	metal handling.binding, chelation and storage	chr2.CM0249.35_at	Proprietary Lotus japonicus similar to At4g36390: unknown proteinhighly similar to ( 815)AT4G36390| Symbols: | radical SAM domain-containing protein / TRAM domain-containing protein | chr4:17194749-17197057 REVERSEhighly similar to ( 818)CK5P1_ORYSAnot assigned not assigned MiaB Elp3 UPF0004 COG1032 Radical_SAM	-1.762	0.000699987
15-Metal handling	metal handling.binding, chelation and storage	chr5.CM0200.1.1_at	Proprietary Lotus japonicus similar to At1g71050: isoprenylated like proteinvery weakly similar to (74.3)AT1G71050| Symbols: | heavy-metal-associated domain-containing protein / copper chaperone (CCH)-related | chr1:26806984-26807608 REVERSE	-2.472	0.000862936
15-Metal handling	metal handling.binding, chelation and storage	chr2.CM0153.11_at	Proprietary Lotus japonicus similar to At3g24450: unknown proteinweakly similar to ( 143)AT3G24450| Symbols: | copper-binding family protein | chr3:8880293-8881618 REVERSEnot assigned HMA HMA	-2.976	0.00121708
15-Metal handling	metal handling.binding, chelation and storage	Ljwgs_029871.1_s_at	Proprietary Lotus japonicus similar to At4g36390: unknown proteinhighly similar to ( 769)AT4G36390| Symbols: | radical SAM domain-containing protein / TRAM domain-containing protein | chr4:17194749-17197057 REVERSEhighly similar to ( 775)CK5P1_ORYSAnot assigned not assigned MiaB Elp3 UPF0004 COG1032 Radical_SAM	-1.892	0.00230595
15-Metal handling	metal handling.binding, chelation and storage	Ljwgs_036130.1_s_at	Proprietary Lotus japonicus similar to At3g24450: unknown proteinvery weakly similar to (93.6)AT3G24450| Symbols: | copper-binding family protein | chr3:8880293-8881618 REVERSEnot assigned HMA	-3.315	0.00357866
15-Metal handling	metal handling.regulation	chr5.CM0357.59_s_at	Proprietary Lotus japonicus similar to At5g43850: unknown proteinweakly similar to ( 135)AT5G43850| Symbols: ATARD4 | ATARD4; acireductone dioxygenase (Fe2+-requiring)/ metal ion binding | chr5:17644591-17646349 REVERSEweakly similar to ( 118)ARD4_ORYSAnot assigned ARD COG1791	-3.548	0.000391944
16-Secondary metabolism	secondary metabolism.flavonoids.anthocyanins	Ljwgs_019802.2_at	Proprietary Lotus japonicus similar to At5g05600: leucoanthocyanidin dioxygenase-like proteinvery weakly similar to (55.1)AT5G05600| Symbols: | oxidoreductase, 2OG-Fe(II) oxygenase family protein | chr5:1672267-1674603 FORWARD	5.517	0.000184185
16-Secondary metabolism	secondary metabolism.flavonoids.anthocyanins	Ljwgs_030233.1_at	Proprietary Lotus japonicus similar to At3g19000: unknown proteinweakly similar to ( 111)AT3G19000| Symbols: | oxidoreductase, 2OG-Fe(II) oxygenase family protein | chr3:6554010-6554993 REVERSEvery weakly similar to (55.1)GAOX1_ORYSAnot assigned PcbC	-1.339	0.00812921
16-Secondary metabolism	secondary metabolism.flavonoids.anthocyanins. Flavonols	Ljwgs_113869.1_at	Proprietary Lotus japonicus similar to At1g50960: hypothetical proteinweakly similar to ( 117)AT4G21200| Symbols: ATGA2OX8 | ATGA2OX8 (GIBBERELLIN 2-OXIDASE 8); gibberellin 2-beta-dioxygenase | chr4:11302761-11306611 FORWARDvery weakly similar to (55.5)LDOX_MALDOLeucoanthocyanidin dioxygenase - Malus domestica (Apple) (Malus sylvestris)not assigned PcbC	2.979	0.00502192
16-Secondary metabolism	secondary metabolism.flavonoids.anthocyanins.anthocyanin 5-aromatic acyltransferase	chr1.CM0410.16_at	Proprietary Lotus japonicus similar to At5g39050: Anthocyanin acyltransferase - like proteinmoderately similar to ( 306)AT3G29590| Symbols: AT5MAT | AT5MAT; O-malonyltransferase/ transferase | chr3:11401396-11402745 REVERSEvery weakly similar to (74.7)HCBT1_DIACAAnthranilate N-benzoyltransferase protein 1 - Dianthus caryophyllus (Carnation) (Clove pink)Transferase	3.718	6.03567e-05
16-Secondary metabolism	secondary metabolism.flavonoids.anthocyanins.anthocyanin 5-aromatic acyltransferase	chr3.CM0711.13_at	Proprietary Lotus japonicus similar to At1g03940: hypothetical proteinmoderately similar to ( 275)AT1G03940| Symbols: | transferase family protein | chr1:1009541-1010950 REVERSEvery weakly similar to (77.8)HCBT1_DIACAAnthranilate N-benzoyltransferase protein 1 - Dianthus caryophyllus (Carnation) (Clove pink)Transferase	-1.136	0.00953433
16-Secondary metabolism	secondary metabolism.flavonoids.chalcones	Ljwgs_012789.1_at	Proprietary Lotus japonicus similar to Q9S982: (Q9S982) STILBENE SYNTHASE (EC 2.3.1.95)very weakly similar to (79.0)AT5G13930| Symbols: TT4, ATCHS, CHS | CHS (CHALCONE SYNTHASE); naringenin-chalcone synthase | chr5:4488764-4490037 FORWARDvery weakly similar to (96.3)CHSY_BETVEChalcone synthase - Betula verrucosa (White birch) (Betula pendula)Chal_sti_synt_N CHS_like	3.354	5.38608e-05
16-Secondary metabolism	secondary metabolism.flavonoids.chalcones	Ljwgs_072307.1_at	Proprietary Lotus japonicus similar to O04065: (O04065) CHALCONE SYNTHASEmoderately similar to ( 219)AT5G13930| Symbols: TT4, ATCHS, CHS | CHS (CHALCONE SYNTHASE); naringenin-chalcone synthase | chr5:4488764-4490037 FORWARDmoderately similar to ( 231)CHSY_PETCRChalcone synthase - Petroselinum crispum (Parsley) (Petroselinum hortense)Chal_sti_synt_N CHS_like BcsA cond_enzymes init_cond_enzymes dec…	3.342	0.000161528
16-Secondary metabolism	secondary metabolism.flavonoids.chalcones	chr3.CM0590.56_at	Proprietary Lotus japonicus similar to At5g13930: chalcone synthase (naringenin-chalcone synthase) (testa 4 protein) (sp|P13114)highly similar to ( 655)AT5G13930| Symbols: TT4, ATCHS, CHS | CHS (CHALCONE SYNTHASE); naringenin-chalcone synthase | chr5:4488764-4490037 FORWARDhighly similar to ( 741)CHS4_MEDSAChalcone synthase 4 - Medicago sativa (Alfalfa)Chal_sti_synt_N CHS_like Chal_sti_synt_C Bcs…	3.018	0.000714046
16-Secondary metabolism	secondary metabolism.flavonoids.chalcones	chr2.CM0018.90_x_at	Proprietary Lotus japonicus similar to At5g13930: chalcone synthase (naringenin-chalcone synthase) (testa 4 protein) (sp|P13114)highly similar to ( 653)AT5G13930| Symbols: TT4, ATCHS, CHS | CHS (CHALCONE SYNTHASE); naringenin-chalcone synthase | chr5:4488764-4490037 FORWARDhighly similar to ( 740)CHSY_PHAVUChalcone synthase 17 - Phaseolus vulgaris (Kidney bean) (French bean)Chal_sti_synt_N CHS_li…	2.379	0.00108572
16-Secondary metabolism	secondary metabolism.flavonoids.chalcones	chr5.CM0260.27_s_at	Proprietary Lotus japonicus similar to CFI1_MEDSA: (P28012) CHALCONE--FLAVONONE ISOMERASE 1 (EC 5.5moderately similar to ( 214)AT3G55120| Symbols: A11, CFI, TT5 | TT5 (TRANSPARENT TESTA 5); chalcone isomerase | chr3:20441225-20442392 REVERSEmoderately similar to ( 335)CFI1_MEDSAChalcone--flavonone isomerase 1 - Medicago sativa (Alfalfa)Chalcone	1.213	0.00287554
16-Secondary metabolism	secondary metabolism.flavonoids.chalcones	chr1.CM0591.42_x_at	Proprietary Lotus japonicus similar to CHSY_PUELO: (P23569) CHALCONE SYNTHASE (EC 2.3.1.74) (NARINGhighly similar to ( 568)AT5G13930| Symbols: TT4, ATCHS, CHS | CHS (CHALCONE SYNTHASE); naringenin-chalcone synthase | chr5:4488764-4490037 FORWARDhighly similar to ( 629)CHS9_MEDSAChalcone synthase 9 - Medicago sativa (Alfalfa)CHS_like Chal_sti_synt_N Chal_sti_synt_C BcsA cond_enzymes decarbox_cond_…	1.912	0.00324178
16-Secondary metabolism	secondary metabolism.flavonoids.chalcones	chr2.CM0903.16_at	Proprietary Lotus japonicus similar to At1g68530: very-long-chain fatty acid condensing enzyme (CUT1)highly similar to ( 866)AT1G68530| Symbols: CER6, G2, POP1, CUT1 | CUT1 (CUTICULAR 1); acyltransferase | chr1:25717263-25718396 REVERSEvery weakly similar to (63.2)CHSY_PETCRChalcone synthase - Petroselinum crispum (Parsley) (Petroselinum hortense)FAE1_CUT1_RppA CHS_like BcsA FabH KAS_III init_con…	-3.153	0.00388269
16-Secondary metabolism	secondary metabolism.flavonoids.chalcones	Ljwgs_120506.1_at	Proprietary Lotus japonicus similar to At1g68530: very-long-chain fatty acid condensing enzyme (CUT1)highly similar to ( 597)AT1G68530| Symbols: CER6, G2, POP1, CUT1 | CUT1 (CUTICULAR 1); acyltransferase | chr1:25717263-25718396 REVERSEvery weakly similar to (63.2)CHSY_PETCRChalcone synthase - Petroselinum crispum (Parsley) (Petroselinum hortense)FAE1_CUT1_RppA CHS_like BcsA FabH KAS_III init_con…	-2.511	0.00494659
16-Secondary metabolism	secondary metabolism.flavonoids.chalcones	chr2.CM0018.54_x_at	Proprietary Lotus japonicus similar to At5g13930: chalcone synthase (naringenin-chalcone synthase) (testa 4 protein) (sp|P13114)highly similar to ( 655)AT5G13930| Symbols: TT4, ATCHS, CHS | CHS (CHALCONE SYNTHASE); naringenin-chalcone synthase | chr5:4488764-4490037 FORWARDhighly similar to ( 742)CHS4_MEDSAChalcone synthase 4 - Medicago sativa (Alfalfa)Chal_sti_synt_N CHS_like Chal_sti_synt_C Bcs…	2.372	0.00740869
16-Secondary metabolism	secondary metabolism.flavonoids.dihydroflavonols	chr5.CM0077.20_at	Proprietary Lotus japonicus similar to Q9SPJ5: (Q9SPJ5) DIHYDROFLAVONOL-4-REDUCTASE DFR1moderately similar to ( 451)AT5G42800| Symbols: TT3, M318, DFR | DFR (DIHYDROFLAVONOL 4-REDUCTASE); dihydrokaempferol 4-reductase | chr5:17181524-17183092 REVERSEmoderately similar to ( 486)DFRA_VITVIDihydroflavonol-4-reductase - Vitis vinifera (Grape)not assigned not assigned not assigned WcaG Epimerase 3Beta…	3.796	1.0233e-05
16-Secondary metabolism	secondary metabolism.flavonoids.dihydroflavonols	chr1.CM1255.30_at	Proprietary Lotus japonicus similar to Q40316: (Q40316) VESTITONE REDUCTASEweakly similar to ( 174)AT2G45400| Symbols: | dihydroflavonol 4-reductase family / dihydrokaempferol 4-reductase family | chr2:18711034-18713309 REVERSEweakly similar to ( 168)DFRA_MEDSADihydroflavonol-4-reductase - Medicago sativa (Alfalfa)not assigned not assigned WcaG 3Beta_HSD	3.385	7.49958e-05
16-Secondary metabolism	secondary metabolism.flavonoids.dihydroflavonols	chr1.CM1255.32_at	Proprietary Lotus japonicus similar to Q40316: (Q40316) VESTITONE REDUCTASEmoderately similar to ( 323)AT2G45400| Symbols: | dihydroflavonol 4-reductase family / dihydrokaempferol 4-reductase family | chr2:18711034-18713309 REVERSEmoderately similar to ( 273)DFRA_MAIZEDihydroflavonol-4-reductase - Zea mays (Maize)not assigned not assigned not assigned not assigned not assigned WcaG Epimerase 3Bet…	1.887	9.1882e-05
16-Secondary metabolism	secondary metabolism.flavonoids.dihydroflavonols	Ljwgs_053314.2_at	Proprietary Lotus japonicus similar to Q9AR73: (Q9AR73) ARBUTIN SYNTHASEweakly similar to ( 166)AT1G01420| Symbols: | UDP-glucoronosyl/UDP-glucosyl transferase family protein | chr1:154566-156011 REVERSEnot assigned	3.923	0.000224029
16-Secondary metabolism	secondary metabolism.flavonoids.dihydroflavonols	Ljwgs_024849.1_at	Proprietary Lotus japonicus similar to At1g15950: unknown proteinmoderately similar to ( 261)AT1G15950| Symbols: IRX4, ATCCR1, CCR1 | CCR1 (CINNAMOYL COA REDUCTASE 1) | chr1:5478849-5481943 FORWARDweakly similar to ( 103)DFRA_VITVIDihydroflavonol-4-reductase - Vitis vinifera (Grape)not assigned not assigned WcaG Epimerase 3Beta_HSD	4.066	0.000312532
16-Secondary metabolism	secondary metabolism.flavonoids.dihydroflavonols	Ljwgs_010588.1_at	Proprietary Lotus japonicus similar to At5g58490: cinnamoyl-CoA reductase - like proteinmoderately similar to ( 214)AT5G58490| Symbols: | cinnamoyl-CoA reductase family | chr5:23660294-23661681 FORWARDvery weakly similar to (89.7)DFRA_VITVIDihydroflavonol-4-reductase - Vitis vinifera (Grape)not assigned	-2.69	0.00040222
16-Secondary metabolism	secondary metabolism.flavonoids.dihydroflavonols	Ljwgs_012294.1_at	Proprietary Lotus japonicus similar to At4g33360: putative dihydrokaempferol 4-reductasehighly similar to ( 523)AT4G33360| Symbols: | terpene cyclase/mutase-related | chr4:16067992-16069377 REVERSEvery weakly similar to (88.6)DFRA_ANTMADihydroflavonol-4-reductase - Antirrhinum majus (Garden snapdragon)not assigned not assigned not assigned not assigned not assigned not assigned WcaG Epimerase 3Be…	-1.063	0.000550813
16-Secondary metabolism	secondary metabolism.flavonoids.dihydroflavonols	TM0651.19_s_at	Proprietary Lotus japonicus similar to At5g58490: cinnamoyl-CoA reductase - like proteinmoderately similar to ( 259)AT5G58490| Symbols: | cinnamoyl-CoA reductase family | chr5:23660294-23661681 FORWARDweakly similar to ( 135)DFRA_VITVIDihydroflavonol-4-reductase - Vitis vinifera (Grape)not assigned not assigned not assigned not assigned not assigned WcaG 3Beta_HSD Epimerase fabG GalE NmrA adh_sho…	-2.91	0.000643066
16-Secondary metabolism	secondary metabolism.flavonoids.dihydroflavonols	Ljwgs_014849.2_at	Proprietary Lotus japonicus similar to O65152: (O65152) PUTATIVE CINNAMYL ALCOHOL DEHYDROGENASEmoderately similar to ( 207)AT5G19440| Symbols: | cinnamyl-alcohol dehydrogenase, putative (CAD) | chr5:6556495-6558125 FORWARDweakly similar to ( 129)DFRA_DIACADihydroflavonol-4-reductase - Dianthus caryophyllus (Carnation) (Clove pink)not assigned not assigned WcaG Epimerase GalE NmrA	-2.096	0.000662946
16-Secondary metabolism	secondary metabolism.flavonoids.dihydroflavonols	Ljwgs_033436.3_x_at	Proprietary Lotus japonicus similar to Q9SPJ5: (Q9SPJ5) DIHYDROFLAVONOL-4-REDUCTASE DFR1very weakly similar to (51.2)AT5G42800| Symbols: TT3, M318, DFR | DFR (DIHYDROFLAVONOL 4-REDUCTASE); dihydrokaempferol 4-reductase | chr5:17181524-17183092 REVERSEvery weakly similar to (52.4)DFRA_DIACADihydroflavonol-4-reductase - Dianthus caryophyllus (Carnation) (Clove pink)not assigned	3.629	0.000752625
16-Secondary metabolism	secondary metabolism.flavonoids.dihydroflavonols	Ljwgs_024122.1_s_at	Proprietary Lotus japonicus similar to At5g24530: flavanone 3-hydroxylase-like proteinvery weakly similar to (79.7)AT5G24530| Symbols: | oxidoreductase, 2OG-Fe(II) oxygenase family protein | chr5:8378967-8383157 FORWARD	-2.973	0.00281609
16-Secondary metabolism	secondary metabolism.flavonoids.dihydroflavonols. hormone metabolism.ethylene.synthesis-degradation	chr4.CM0119.36_at	Proprietary Lotus japonicus similar to O22530: (O22530) FLAVANONE 3BETA-HYDROXYLASEhighly similar to ( 624)AT3G51240| Symbols: TT6, F3H, F3'H | F3H (TRANSPARENT TESTA 6); naringenin 3-dioxygenase | chr3:19036388-19037637 FORWARDhighly similar to ( 632)FL3H_PETHYNaringenin,2-oxoglutarate 3-dioxygenase - Petunia hybrida (Petunia)not assigned PcbC 2OG-FeII_Oxy	-2.578	0.00301611
16-Secondary metabolism	secondary metabolism.flavonoids.flavonols	Ljwgs_023901.2_at	Proprietary Lotus japonicus similar to At5g08640: flavonol synthase (FLS) (sp|Q96330)weakly similar to ( 145)AT5G08640| Symbols: FLS | FLS (FLAVONOL SYNTHASE) | chr5:2804010-2805176 FORWARDweakly similar to ( 142)FLS_MALDOFlavonol synthase/flavanone 3-hydroxylase - Malus domestica (Apple) (Malus sylvestris)not assigned PcbC	-2.69	0.00014844
16-Secondary metabolism	secondary metabolism.flavonoids.flavonols	TM0536.26_s_at	Proprietary Lotus japonicus similar to At3g50210: flavonol synthase - like proteinvery weakly similar to (98.2)AT3G50210| Symbols: | oxidoreductase | chr3:18625320-18627211 REVERSEnot assigned PcbC	-1.746	0.0012199
16-Secondary metabolism	secondary metabolism.flavonoids.flavonols	Ljwgs_039470.1_at	Proprietary Lotus japonicus similar to At5g24530: flavanone 3-hydroxylase-like proteinweakly similar to ( 198)AT5G24530| Symbols: | oxidoreductase, 2OG-Fe(II) oxygenase family protein | chr5:8378967-8383157 FORWARDvery weakly similar to (82.8)FL3H_HORVUNaringenin,2-oxoglutarate 3-dioxygenase - Hordeum vulgare (Barley)not assigned PcbC	-2.39	0.00273301
16-Secondary metabolism	secondary metabolism.flavonoids.flavonols	Ljwgs_068360.1_at	Proprietary Lotus japonicus similar to At2g36690: putative giberellin beta-hydroxylaseweakly similar to ( 108)AT2G36690| Symbols: | oxidoreductase, 2OG-Fe(II) oxygenase family protein | chr2:15387009-15389066 FORWARDnot assigned	2.251	0.00997152
16-Secondary metabolism	secondary metabolism.flavonoids.isoflavonols	chr3.CM0216.2_at	Proprietary Lotus japonicus similar to O81355: (O81355) ISOFLAVONE REDUCTASE RELATED PROTEINmoderately similar to ( 322)AT4G39230| Symbols: | isoflavone reductase, putative | chr4:18266018-18267598 REVERSEmoderately similar to ( 320)IFRH_SOLTUIsoflavone reductase homolog - Solanum tuberosum (Potato)NmrA	3.425	5.76665e-05
16-Secondary metabolism	secondary metabolism.flavonoids.isoflavonols	chr2.CM0020.42.1_at	Proprietary Lotus japonicus similar to IFRI_LUPAL: (P52581) ISOFLAVONE REDUCTASE HOMOLOG (EC 1.3.1.weakly similar to ( 158)AT1G32100| Symbols: | pinoresinol-lariciresinol reductase, putative | chr1:11546452-11547933 REVERSEweakly similar to ( 115)IFRH_SOLTUIsoflavone reductase homolog - Solanum tuberosum (Potato)NmrA	6.054	6.8901e-05
16-Secondary metabolism	secondary metabolism.flavonoids.isoflavonols	chr3.CM0216.5_at	Proprietary Lotus japonicus similar to O81355: (O81355) ISOFLAVONE REDUCTASE RELATED PROTEINmoderately similar to ( 402)AT4G39230| Symbols: | isoflavone reductase, putative | chr4:18266018-18267598 REVERSEmoderately similar to ( 399)IFRH_SOLTUIsoflavone reductase homolog - Solanum tuberosum (Potato)not assigned NmrA COG0702 WcaG Epimerase COG2910	2.302	0.000164189
16-Secondary metabolism	secondary metabolism.flavonoids.isoflavonols	Ljwgs_031126.1_at	Proprietary Lotus japonicus similar to IFRI_LUPAL: (P52581) ISOFLAVONE REDUCTASE HOMOLOG (EC 1.3.1.weakly similar to ( 173)AT1G32100| Symbols: | pinoresinol-lariciresinol reductase, putative | chr1:11546452-11547933 REVERSEvery weakly similar to (91.7)IFRH_SOLTUIsoflavone reductase homolog - Solanum tuberosum (Potato)not assigned NmrA WcaG Epimerase COG0702	4.614	0.000247502
16-Secondary metabolism	secondary metabolism.flavonoids.isoflavonols	Ljwgs_020489.1_at	Proprietary Lotus japonicus similar to IFRI_LUPAL: (P52581) ISOFLAVONE REDUCTASE HOMOLOG (EC 1.3.1.moderately similar to ( 300)AT1G32100| Symbols: | pinoresinol-lariciresinol reductase, putative | chr1:11546452-11547933 REVERSEweakly similar to ( 191)IFR_CICARIsoflavone reductase - Cicer arietinum (Chickpea) (Garbanzo)NmrA	2.764	0.00478108
16-Secondary metabolism	secondary metabolism.flavonoids.isoflavonols	chr2.CM0249.88_s_at	Proprietary Lotus japonicus similar to IFR_MEDSA: (P52575) ISOFLAVONE REDUCTASE (EC 1.3.1.-) (IFR)moderately similar to ( 338)AT4G39230| Symbols: | isoflavone reductase, putative | chr4:18266018-18267598 REVERSEhighly similar to ( 531)IFR_MEDSAIsoflavone reductase - Medicago sativa (Alfalfa)NmrA COG0702	1.149	0.00684127
16-Secondary metabolism	secondary metabolism.isoprenoids	TM1051.28_s_at	Proprietary Lotus japonicus similar to At1g60600: hypothetical proteinvery weakly similar to (80.9)AT1G60600| Symbols: ABC4 | ABC4 (ABERRANT CHLOROPLAST DEVELOPMENT 4); 1,4-dihydroxy-2-naphthoate octaprenyltransferase/ prenyltransferase | chr1:22328472-22330060 REVERSEPRK07419	-2.792	0.000824002
16-Secondary metabolism	secondary metabolism.isoprenoids	TM1051.5_at	Proprietary Lotus japonicus similar to At1g60600: hypothetical proteinmoderately similar to ( 390)AT1G60600| Symbols: ABC4 | ABC4 (ABERRANT CHLOROPLAST DEVELOPMENT 4); 1,4-dihydroxy-2-naphthoate octaprenyltransferase/ prenyltransferase | chr1:22328472-22330060 REVERSEnot assigned PRK07419 MenA PRK06080 UbiA UbiA ubiA PRK07566	-2.387	0.00146372
16-Secondary metabolism	secondary metabolism.isoprenoids.carotenoids	Ljwgs_075584.1_at	Proprietary Lotus japonicus similar to At1g57770: unknown proteinmoderately similar to ( 344)AT1G57770| Symbols: | amine oxidase family | chr1:21398919-21401800 FORWARDweakly similar to ( 121)CRTSO_DAUCACarotenoid isomerase, chloroplast precursor - Daucus carota (Carrot)not assigned COG1233	-1.792	0.00237717
16-Secondary metabolism	secondary metabolism.isoprenoids.carotenoids	chr4.CM1600.13_at	Proprietary Lotus japonicus similar to At3g09580: oxidoreductase like proteinhighly similar to ( 545)AT3G09580| Symbols: | amine oxidase family protein | chr3:2942619-2944052 REVERSEnot assigned not assigned not assigned not assigned not assigned not assigned not assigned not assigned not assigned Amino_oxidase HemY COG1233 PRK11883 COG1231 PRK07233 COG3349 PRK07208 Tymo_45kd_70kd Atrophin-1 HPC2…	-2.764	0.00262102
16-Secondary metabolism	secondary metabolism.isoprenoids.carotenoids	Ljwgs_060952.1_at	Proprietary Lotus japonicus similar to At1g06820: unknown proteinvery weakly similar to (76.3)AT1G06820| Symbols: CCR2, CRTISO | CRTISO (carotenoid isomerase); carotenoid isomerase | chr1:2093144-2096219 REVERSEvery weakly similar to (74.3)CRTSO_DAUCACarotenoid isomerase, chloroplast precursor - Daucus carota (Carrot)not assigned	-2.024	0.00325427
16-Secondary metabolism	secondary metabolism.isoprenoids.carotenoids	Ljwgs_113861.1_at	Proprietary Lotus japonicus similar to AAK51557: (AAK51557) ZETA-CAROTENE DESATURASE PRECURSORmoderately similar to ( 272)AT3G04870| Symbols: PDE181, ZDS | ZDS (ZETA-CAROTENE DESATURASE); carotene 7,8-desaturase | chr3:1342848-1346195 FORWARDmoderately similar to ( 271)ZDS_CAPANZeta-carotene desaturase, chloroplast/chromoplast precursor - Capsicum annuum (Bell pepper)not assigned COG3349 Amino_ox…	-1.573	0.00820373
16-Secondary metabolism	secondary metabolism.isoprenoids.carotenoids.lycopene beta cyclase	Ljwgs_045520.1_at	Proprietary Lotus japonicus similar to At3g10230: lycopene beta cyclasehighly similar to ( 722)AT3G10230| Symbols: LYC | LYC (LYCOPENE CYCLASE) | chr3:3164345-3165454 REVERSEhighly similar to ( 769)LCYB_CAPANLycopene beta cyclase, chloroplast/chromoplast precursor - Capsicum annuum (Bell pepper)Lycopene_cycl FixC UbiH THI4	-1.82	6.8901e-05
16-Secondary metabolism	secondary metabolism.isoprenoids.carotenoids.lycopene beta cyclase	CM0601.23.1_at	Proprietary Lotus japonicus similar to Q9AXK8: (Q9AXK8) LYCOPENE EPSILON-CYCLASE (FRAGMENT)moderately similar to ( 204)AT5G57030| Symbols: LUT2 | LUT2 (LUTEIN DEFICIENT 2); lycopene epsilon cyclase | chr5:23094624-23097044 FORWARDvery weakly similar to (87.0)CCS_CAPANCapsanthin/capsorubin synthase, chromoplast precursor - Capsicum annuum (Bell pepper)Lycopene_cycl	-2.361	0.0011569
16-Secondary metabolism	secondary metabolism.isoprenoids.carotenoids.lycopene beta cyclase	CM0601.23_at	Proprietary Lotus japonicus similar to Q9AXL0: (Q9AXL0) LYCOPENE EPSILON-CYCLASEweakly similar to ( 195)AT5G57030| Symbols: LUT2 | LUT2 (LUTEIN DEFICIENT 2); lycopene epsilon cyclase | chr5:23094624-23097044 FORWARDvery weakly similar to (76.3)LCYB_CAPANLycopene beta cyclase, chloroplast/chromoplast precursor - Capsicum annuum (Bell pepper)Lycopene_cycl	-2.838	0.0026806
16-Secondary metabolism	secondary metabolism.isoprenoids.carotenoids.phytoene dehydrogenase	Ljwgs_080131.1_at	Proprietary Lotus japonicus similar to AAK51545: (AAK51545) PHYTOENE DESATURASEvery weakly similar to (67.0)AT4G14210| Symbols: PDS, PDE226, PDS3 | PDS3 (PHYTOENE DESATURASE) | chr4:8190421-8194764 REVERSEvery weakly similar to (73.2)CRTI_SOYBNPhytoene dehydrogenase, chloroplast/chromoplast precursor - Glycine max (Soybean)	-1.603	0.000862936
16-Secondary metabolism	secondary metabolism.isoprenoids.carotenoids.phytoene dehydrogenase	Ljwgs_031631.1_at	Proprietary Lotus japonicus similar to At4g14210: phytoene dehydrogenase precursor (phytoene desaturase)moderately similar to ( 204)AT4G14210| Symbols: PDS, PDE226, PDS3 | PDS3 (PHYTOENE DESATURASE) | chr4:8190421-8194764 REVERSEweakly similar to ( 198)CRTI_SOYBNPhytoene dehydrogenase, chloroplast/chromoplast precursor - Glycine max (Soybean)not assigned COG3349	-2.451	0.00779189
16-Secondary metabolism	secondary metabolism.isoprenoids.carotenoids.violaxanthin de-epoxidase	Ljwgs_143752.1_at	Proprietary Lotus japonicus similar to Q40593: (Q40593) VIOLAXANTHIN DE-EPOXIDASE PRECURSORmoderately similar to ( 243)AT1G08550| Symbols: AVDE1 | NPQ1 (NON-PHOTOCHEMICAL QUENCHING 1) | chr1:2707465-2709390 FORWARDVDE	-2.656	0.0008233
16-Secondary metabolism	secondary metabolism.isoprenoids.mevalonate pathway.farnesyl pyrophosphate synthetase	Ljwgs_122923.1_at	Proprietary Lotus japonicus similar to FPP1_LUPAL: (P49351) FARNESYL PYROPHOSPHATE SYNTHETASE 1 (FPweakly similar to ( 150)AT5G47770| Symbols: FPS1 | FPS1 (FARNESYL DIPHOSPHATE SYNTHASE 1); dimethylallyltranstransferase/ geranyltranstransferase | chr5:19362523-19364641 FORWARDweakly similar to ( 148)FPPS_HELANFarnesyl pyrophosphate synthetase - Helianthus annuus (Common sunflower)not assigned pol…	-1.469	0.00970592
16-Secondary metabolism	secondary metabolism.isoprenoids.mevalonate pathway.HMG-CoA reductase	Ljwgs_019089.1_at	Proprietary Lotus japonicus similar to At1g76490: 3-hydroxy-3-methylglutaryl CoA reductase (AA 1-592)moderately similar to ( 290)AT1G76490| Symbols: HMGR1, HMG1 | HMG1 (3-HYDROXY-3-METHYLGLUTARYL COA REDUCTASE) | chr1:28700695-28703100 FORWARDmoderately similar to ( 296)HMDH_NICSY3-hydroxy-3-methylglutaryl-coenzyme A reductase - Nicotiana sylvestris (Wood tobacco)not assigned HMG-CoA_red HMG-CoA_…	2.057	0.000117259
16-Secondary metabolism	secondary metabolism.isoprenoids.mevalonate pathway.HMG-CoA synthase	Ljwgs_122481.1_at	Proprietary Lotus japonicus similar to Q9M6U3: (Q9M6U3) HMG-COA SYNTHASEweakly similar to ( 124)AT4G11820| Symbols: HMGS, MVA1, BAP1 | BAP1 (hydroxymethylglutaryl-CoA synthase) | chr4:7109118-7111895 REVERSEnot assigned HMG_CoA_synt_C	1.468	0.00318252
16-Secondary metabolism	secondary metabolism.isoprenoids.non-mevalonate pathway	chr4.CM0087.105_at	Proprietary Lotus japonicus similar to At1g74470: geranylgeranyl reductasehighly similar to ( 743)AT1G74470| Symbols: | geranylgeranyl reductase | chr1:27994909-27996506 FORWARDFixC UbiH PRK11445 PRK10015 PRK10157 PRK06185 FAD_binding_3 PRK06847 gltD PRK11749	-2.79	0.000827637
16-Secondary metabolism	secondary metabolism.isoprenoids.non-mevalonate pathway.CMK	chr6.TM1374.10_at	Proprietary Lotus japonicus similar to At2g26930: putative ripening-associated proteinmoderately similar to ( 491)AT2G26930| Symbols: PDE277, ISPE, ATCDPMEK | ATCDPMEK (PIGMENT DEFECTIVE 277); 4-(cytidine 5'-diphospho)-2-C-methyl-D-erythritol kinase | chr2:11498907-11501307 REVERSEIspE PRK04344 PRK03188 PRK03009 ipk PRK00650 PRK02534 ipk PRK03288 PRK04943 PRK01726 PRK04648 PRK04181 PRK05905 ThrB …	1.323	4.07514e-05
16-Secondary metabolism	secondary metabolism.isoprenoids.non-mevalonate pathway.DXR	Ljwgs_055425.1_at	Proprietary Lotus japonicus similar to Q9FXZ7: (Q9FXZ7) PUTATIVE 1-DEOXY-D-XYLULOSE 5-PHOSPHATE REDweakly similar to ( 199)AT5G62790| Symbols: PDE129, DXR | DXR (1-DEOXY-D-XYLULOSE 5-PHOSPHATE REDUCTOISOMERASE) | chr5:25231584-25234518 REVERSEmoderately similar to ( 204)DXR_ORYSAPRK05447 DXP_reductoisom Dxr PRK12464	-2.992	0.00193089
16-Secondary metabolism	secondary metabolism.isoprenoids.non-mevalonate pathway.DXS	Ljwgs_092077.2_at	Proprietary Lotus japonicus similar to Q9FV39: (Q9FV39) 1-DEOXY-D-XYLULOSE-5-PHOSPHATE SYNTHASEvery weakly similar to (69.3)AT4G15560| Symbols: DEF, CLA, DXS, DXPS2, CLA1 | CLA1 (CLOROPLASTOS ALTERADOS 1) | chr4:8884216-8887252 FORWARDvery weakly similar to (65.1)DXS_ORYSA	4.746	2.76706e-06
16-Secondary metabolism	secondary metabolism.isoprenoids.non-mevalonate pathway.DXS	Ljwgs_022475.2_s_at	Proprietary Lotus japonicus similar to O78328: (O78328) TRANSKETOLASE 2moderately similar to ( 417)AT4G15560| Symbols: DEF, CLA, DXS, DXPS2, CLA1 | CLA1 (CLOROPLASTOS ALTERADOS 1) | chr4:8884216-8887252 FORWARDmoderately similar to ( 450)DXS_CAPANProbable 1-deoxy-D-xylulose-5-phosphate synthase, chloroplast precursor - Capsicum annuum (Bell pepper)not assigned not assigned PRK05444 PRK12571 Dxs T…	-2.273	0.000693341
16-Secondary metabolism	secondary metabolism.isoprenoids.non-mevalonate pathway.DXS	Ljwgs_082552.1_s_at	Proprietary Lotus japonicus similar to O78328: (O78328) TRANSKETOLASE 2weakly similar to ( 186)AT4G15560| Symbols: DEF, CLA, DXS, DXPS2, CLA1 | CLA1 (CLOROPLASTOS ALTERADOS 1) | chr4:8884216-8887252 FORWARDweakly similar to ( 196)DXS_CAPANProbable 1-deoxy-D-xylulose-5-phosphate synthase, chloroplast precursor - Capsicum annuum (Bell pepper)not assigned PRK05444 Dxs PRK12571 PRK12315 COG3958 Trans…	-2.753	0.000864175
16-Secondary metabolism	secondary metabolism.isoprenoids.non-mevalonate pathway.DXS	Ljwgs_060948.1_at	Proprietary Lotus japonicus similar to At5g11380: 1-D-deoxyxylulose 5-phosphate synthase - like proteinweakly similar to ( 146)AT5G11380| Symbols: DXPS3 | DXPS3 (1-DEOXY-D-XYLULOSE 5-PHOSPHATE SYNTHASE 3) | chr5:3630173-3632763 FORWARDweakly similar to ( 113)DXS_CAPANProbable 1-deoxy-D-xylulose-5-phosphate synthase, chloroplast precursor - Capsicum annuum (Bell pepper)not assigned PRK05444 Dxs PR…	-1.542	0.00482417
16-Secondary metabolism	secondary metabolism.isoprenoids.non-mevalonate pathway.geranylgeranyl pyrophosphate synthase	Ljwgs_093252.1_at	Proprietary Lotus japonicus similar to At4g36810: geranylgeranyl pyrophosphate synthasemoderately similar to ( 393)AT4G36810| Symbols: GGPS1 | GGPS1 (GERANYLGERANYL PYROPHOSPHATE SYNTHASE 1); farnesyltranstransferase | chr4:17343517-17344632 FORWARDmoderately similar to ( 401)GGPPS_CATROGeranylgeranyl pyrophosphate synthetase, chloroplast precursor - Catharanthus roseus (Rosy periwinkle) (Madagas…	-1.477	0.00179592
16-Secondary metabolism	secondary metabolism.isoprenoids.non-mevalonate pathway.geranylgeranyl pyrophosphate synthase	Ljwgs_003811.1_at	Proprietary Lotus japonicus similar to At1g78510: polyprenyl diphosphate synthase (At-trans-PT)highly similar to ( 528)AT1G78510| Symbols: SPS1 | solanesyl diphosphate synthase (SPS) | chr1:29540303-29541935 REVERSEweakly similar to ( 142)GGPPS_HEVBRGeranylgeranyl pyrophosphate synthetase, chloroplast precursor - Hevea brasiliensis (Para rubber tree)not assigned not assigned not assigned IspA Tra…	-1.818	0.00897667
16-Secondary metabolism	secondary metabolism.isoprenoids.terpenoids	chr3.CM0047.11.1_at	Proprietary Lotus japonicus similar to Q9SAN0: (Q9SAN0) (+)-DELTA-CADINENE SYNTHASEmoderately similar to ( 434)AT5G23960| Symbols: | terpene synthase/cyclase family protein | chr5:8092972-8095131 FORWARDhighly similar to ( 551)DCS1_GOSHI(+)-delta-cadinene synthase - Gossypium hirsutum (Upland cotton) (Gossypium mexicanum)Terpene_cyclase_plant_C1 Terpene_cyclase_C1 Terpene_synth_C Terpene_synth Is…	7.108	1.47521e-06
16-Secondary metabolism	secondary metabolism.isoprenoids.terpenoids	chr4.TM1616.9_at	Proprietary Lotus japonicus similar to At1g61680: linalool synthasemoderately similar to ( 385)AT1G61680| Symbols: | terpene synthase/cyclase family protein | chr1:22776120-22778352 REVERSEmoderately similar to ( 220)DCS1_GOSHI(+)-delta-cadinene synthase - Gossypium hirsutum (Upland cotton) (Gossypium mexicanum)Terpene_cyclase_plant_C1 Terpene_cyclase_C1 Terpene_synth_C Isoprenoid_Biosyn_C1 Terpe…	6.065	7.64123e-06
16-Secondary metabolism	secondary metabolism.isoprenoids.terpenoids	chr3.CM0292.16_s_at	Proprietary Lotus japonicus similar to Q9LRH8: (Q9LRH8) BETA-AMYRIN SYNTHASEweakly similar to ( 102)AT1G78960| Symbols: ATLUP2 | ATLUP2 (Arabidopsis thaliana lupeol synthase 2); lupeol synthase | chr1:29701615-29705917 FORWARDnot assigned	4.089	1.7075e-05
16-Secondary metabolism	secondary metabolism.isoprenoids.terpenoids	chr3.TM0407.25_at	Proprietary Lotus japonicus similar to At1g78950: hypothetical proteinhighly similar to ( 757)AT1G78950| Symbols: | beta-amyrin synthase, putative | chr1:29689451-29693566 REVERSEnot assigned SQCY_1 SQCY SqhC ISOPREN_C2_like	-2.725	2.17497e-05
16-Secondary metabolism	secondary metabolism.isoprenoids.terpenoids	chr4.TM1616.8.1_at	Proprietary Lotus japonicus similar to At3g25810: terpene synthase-related proteinvery weakly similar to (63.5)AT3G25810| Symbols: | myrcene/ocimene synthase, putative | chr3:9432042-9435081 FORWARDvery weakly similar to (55.8)5EAS_TOBACAristolochene synthase - Nicotiana tabacum (Common tobacco)Terpene_synth Terpene_cyclase_plant_C1	4.977	6.56268e-05
16-Secondary metabolism	secondary metabolism.isoprenoids.terpenoids	chr2.CM0373.75_at	Proprietary Lotus japonicus similar to At2g07050: cycloartenol synthasenearly identical (1061)AT2G07050| Symbols: CAS1 | CAS1 (CYCLOARTENOL SYNTHASE 1) | chr2:2924626-2930292 FORWARDnot assigned SQCY_1 SQCY SqhC ISOPREN_C2_like	-1.838	0.00015986
16-Secondary metabolism	secondary metabolism.isoprenoids.terpenoids	Ljwgs_087155.1_s_at	Proprietary Lotus japonicus similar to O24096: (O24096) CYCLOARTENOL SYNTHASE (FRAGMENT)moderately similar to ( 224)AT1G78970| Symbols: ATLUP1, LUP1 | LUP1 (LUPEOL SYNTHASE 1); lupeol synthase | chr1:29708307-29712608 FORWARDnot assigned SQCY_1 SQCY SqhC ISOPREN_C2_like Prenyltrans	1.166	0.00118151
16-Secondary metabolism	secondary metabolism.isoprenoids.terpenoids	Ljwgs_026212.1_s_at	Proprietary Lotus japonicus similar to Q9LRH8: (Q9LRH8) BETA-AMYRIN SYNTHASEweakly similar to ( 142)AT1G78955| Symbols: | beta-amyrin synthase, putative | chr1:29694046-29699148 REVERSEnot assigned SQCY_1 SQCY ISOPREN_C2_like	2.334	0.00179419
16-Secondary metabolism	secondary metabolism.isoprenoids.terpenoids	gi28194507_at	GenBank Lotus japonicus multifunctional beta-amyrin synthase (AMY2) mRNA, complete cdsnearly identical (1206)AT1G78955| Symbols: | beta-amyrin synthase, putative | chr1:29694046-29699148 REVERSEnot assigned SQCY_1 SQCY SqhC ISOPREN_C2_like	3.466	0.00196014
16-Secondary metabolism	secondary metabolism.isoprenoids.terpenoids	chr3.CM0292.8_s_at	Proprietary Lotus japonicus similar to At1g78950: hypothetical proteinnearly identical (1002)AT1G78955| Symbols: | beta-amyrin synthase, putative | chr1:29694046-29699148 REVERSEnot assigned SQCY_1 SQCY SqhC ISOPREN_C2_like	1.817	0.00610893
16-Secondary metabolism	secondary metabolism.isoprenoids.tocopherol biosynthesis.homogentisate phytyltransferase	Ljwgs_066686.1_at	Proprietary Lotus japonicus similar to At2g18950: tocopherol polyprenyltransferase (TPT1)very weakly similar to (82.0)AT2G18950| Symbols: TPT1, ATHPT, HPT, VTE2, HPT1 | HPT1 (HOMOGENTISATE PHYTYLTRANSFERASE 1); prenyltransferase | chr2:8214573-8217129 FORWARD	3.205	0.000237897
16-Secondary metabolism	secondary metabolism.isoprenoids.tocopherol biosynthesis.MPBQ/MSBQ methyltransferase	Ljwgs_005248.1_at	Proprietary Lotus japonicus similar to At3g63410: chloroplast inner envelope protein likemoderately similar to ( 484)AT3G63410| Symbols: VTE3, APG1 | APG1 (ALBINO OR PALE GREEN MUTANT 1); methyltransferase | chr3:23426791-23427977 REVERSEmoderately similar to ( 496)IN37_SPIOL37 kDa inner envelope membrane protein, chloroplast precursor - Spinacia oleracea (Spinach)not assigned not assigned UbiE M…	-3.131	0.000803051
16-Secondary metabolism	secondary metabolism.isoprenoids.tocopherol biosynthesis.MPBQ/MSBQ methyltransferase	Ljwgs_036833.1_at	Proprietary Lotus japonicus similar to Q9SEC0: (Q9SEC0) 37 KDA CHLOROPLAST INNER ENVELOPE MEMBRANEmoderately similar to ( 221)AT3G63410| Symbols: VTE3, APG1 | APG1 (ALBINO OR PALE GREEN MUTANT 1); methyltransferase | chr3:23426791-23427977 REVERSEmoderately similar to ( 226)IN37_SPIOL37 kDa inner envelope membrane protein, chloroplast precursor - Spinacia oleracea (Spinach)not assigned UbiE Methy…	-2.204	0.00557805
16-Secondary metabolism	secondary metabolism.isoprenoids.tocopherol biosynthesis.tocopherol methyltransferase	chr1.CM0591.13.2_s_at	Proprietary Lotus japonicus similar to At1g64970: unknown proteinweakly similar to ( 154)AT1G64970| Symbols: TMT1, VTE4, G-TMT | G-TMT (GAMMA-TOCOPHEROL METHYLTRANSFERASE) | chr1:24138000-24139656 REVERSEnot assigned	-1.282	0.00114704
16-Secondary metabolism	secondary metabolism.N misc.alkaloid-like	chr1.TM0509.3.1_at	Proprietary Lotus japonicus similar to At3g57030: unknown proteinmoderately similar to ( 481)AT3G57030| Symbols: | strictosidine synthase family protein | chr3:21112632-21114183 REVERSEweakly similar to ( 181)STSY_CATROStrictosidine synthase precursor - Catharanthus roseus (Rosy periwinkle) (Madagascar periwinkle)not assigned Str_synth COG3386 SGL	1.254	0.000880332
16-Secondary metabolism	secondary metabolism.N misc.alkaloid-like	chr6.CM0420.46_at	Proprietary Lotus japonicus similar to Q9I451: (Q9I451) HYPOTHETICAL PROTEIN PA1293weakly similar to ( 140)AT3G51420| Symbols: | strictosidine synthase family protein | chr3:19095061-19096430 FORWARDvery weakly similar to (71.6)STSY_CATROStrictosidine synthase precursor - Catharanthus roseus (Rosy periwinkle) (Madagascar periwinkle)not assigned Str_synth COG3386	-1.932	0.000906985
16-Secondary metabolism	secondary metabolism.N misc.alkaloid-like	Ljwgs_067857.1_at	Proprietary Lotus japonicus similar to TYD2_PAPSO: (P54769) TYROSINE/DOPA DECARBOXYLASE 2 [INCLUDESweakly similar to ( 179)AT2G20340| Symbols: | tyrosine decarboxylase, putative | chr2:8786885-8789571 FORWARDmoderately similar to ( 202)TYDC4_PETCRTyrosine decarboxylase 4 - Petroselinum crispum (Parsley) (Petroselinum hortense)not assigned Pyridoxal_deC GadB	-1.894	0.00438496
16-Secondary metabolism	secondary metabolism.N misc.alkaloid-like	Ljwgs_043316.1_at	Proprietary Lotus japonicus similar to At2g20340: tyrosine decarboxylase like proteinweakly similar to ( 144)AT2G20340| Symbols: | tyrosine decarboxylase, putative | chr2:8786885-8789571 FORWARDweakly similar to ( 119)TYDC1_ORYSAnot assigned not assigned Pyridoxal_deC	-1.449	0.00465781
16-Secondary metabolism	secondary metabolism.N misc.alkaloid-like	Ljwgs_021811.1_at	Proprietary Lotus japonicus similar to At2g20340: tyrosine decarboxylase like proteinmoderately similar to ( 233)AT2G20340| Symbols: | tyrosine decarboxylase, putative | chr2:8786885-8789571 FORWARDmoderately similar to ( 241)TYDC1_ORYSAnot assigned not assigned Pyridoxal_deC GadB	-1.595	0.0068097
16-Secondary metabolism	secondary metabolism.N misc.alkaloid-like. misc.nitrilases, *nitrile lyases, berberine bridge enzymes, reticuline oxidases, troponine reductases	chr4.CM0007.21_at	Proprietary Lotus japonicus similar to At5g44400: berberine bridge enzymemoderately similar to ( 490)AT1G30760| Symbols: | FAD-binding domain-containing protein | chr1:10918303-10920423 FORWARDnot assigned FAD_binding_4 GlcD	3.478	1.60241e-05
16-Secondary metabolism	secondary metabolism.N misc.alkaloid-like. misc.nitrilases, *nitrile lyases, berberine bridge enzymes, reticuline oxidases, troponine reductases	chr6.CM0437.40_at	Proprietary Lotus japonicus similar to At4g20840: reticuline oxidase - like proteinhighly similar to ( 620)AT4G20840| Symbols: | FAD-binding domain-containing protein | chr4:11157927-11159546 FORWARDnot assigned not assigned GlcD FAD_binding_4 BBE PRK11230	3.807	5.18656e-05
16-Secondary metabolism	secondary metabolism.N misc.betaine	Ljwgs_054397.1_at	Proprietary Lotus japonicus similar to At1g74920: betaine aldehyde dehydrogenase like proteinmoderately similar to ( 203)AT1G74920| Symbols: ALDH10A8 | ALDH10A8 (Aldehyde dehydrogenase 10A8); 3-chloroallyl aldehyde dehydrogenase | chr1:28142836-28146234 REVERSEweakly similar to ( 197)BADH_SPIOLBetaine aldehyde dehydrogenase, chloroplast precursor - Spinacia oleracea (Spinach)not assigned not assi…	-1.303	0.00284384
16-Secondary metabolism	secondary metabolism.N misc.betaine	Ljwgs_054372.1_s_at	Proprietary Lotus japonicus similar to At3g66658: betaine aldehyde dehydrogenase like proteinweakly similar to ( 152)AT3G66658| Symbols: ALDH22a1 | ALDH22a1 (ALDEHYDE DEHYDROGENASE 22A1); 3-chloroallyl aldehyde dehydrogenase | chr3:2095477-2099019 REVERSEvery weakly similar to (78.2)BADH_SPIOLBetaine aldehyde dehydrogenase, chloroplast precursor - Spinacia oleracea (Spinach)not assigned not assig…	-1.279	0.0050539
16-Secondary metabolism	secondary metabolism.N misc.betaine	chr6.CM0055.29_at	Proprietary Lotus japonicus similar to At2g14170: F15N24.6highly similar to ( 781)AT2G14170| Symbols: ALDH6B2 | ALDH6B2 (Aldehyde dehydrogenase 6B2) | chr2:5984933-5988981 REVERSEweakly similar to ( 176)BADH_SPIOLBetaine aldehyde dehydrogenase, chloroplast precursor - Spinacia oleracea (Spinach)not assigned not assigned not assigned not assigned not assigned not assigned not assigned not assigned…	-1.178	0.00982272
16-Secondary metabolism	secondary metabolism.N misc.betaine. fermentation.aldehyde dehydrogenase	Ljwgs_109430.1_at	Proprietary Lotus japonicus similar to Q9LRE9: (Q9LRE9) CYTOSOLIC ALDEHYDE DEHYDROGENASEweakly similar to ( 165)AT3G24503| Symbols: ALDH1A, REF1, ALDH2C4 | ALDH2C4 (REDUCED EPIDERMAL FLUORESCENCE1); 3-chloroallyl aldehyde dehydrogenase/ aldehyde dehydrogenase (NAD) | chr3:8919739-8923036 REVERSEweakly similar to ( 108)BADH_ORYSAnot assigned not assigned not assigned not assigned not assigned not …	2.093	0.000271943
16-Secondary metabolism	secondary metabolism.N misc.betaine. fermentation.aldehyde dehydrogenase	Ljwgs_148411.1_at	Proprietary Lotus japonicus similar to At3g48000: aldehyde dehydrogenase (NAD+)-like proteinvery weakly similar to (56.6)AT3G48000| Symbols: ALDH2, ALDH2B4 | ALDH2B4 (ALDEHYDE DEHYDROGENASE 2); 3-chloroallyl aldehyde dehydrogenase/ aldehyde dehydrogenase (NAD) | chr3:17728067-17730828 REVERSEvery weakly similar to (53.5)BADH_BETVUBetaine aldehyde dehydrogenase, chloroplast precursor - Beta vulgar…	-2.795	0.00107505
16-Secondary metabolism	secondary metabolism.N misc.betaine.betaine-aldehyde dehydrogenase	chr1.CM0579.6_at	Proprietary Lotus japonicus similar to At3g66658: betaine aldehyde dehydrogenase like proteinweakly similar to ( 155)AT3G66658| Symbols: ALDH22a1 | ALDH22a1 (ALDEHYDE DEHYDROGENASE 22A1); 3-chloroallyl aldehyde dehydrogenase | chr3:2095477-2099019 REVERSEnot assigned	-1.08	0.00134304
16-Secondary metabolism	secondary metabolism.N misc.betaine.betaine-aldehyde dehydrogenase. fermentation.aldehyde dehydrogenase	chr4.CM0046.13_at	Proprietary Lotus japonicus similar to At3g66658: betaine aldehyde dehydrogenase like proteinhighly similar to ( 615)AT3G66658| Symbols: ALDH22a1 | ALDH22a1 (ALDEHYDE DEHYDROGENASE 22A1); 3-chloroallyl aldehyde dehydrogenase | chr3:2095477-2099019 REVERSEweakly similar to ( 179)BADH_SPIOLBetaine aldehyde dehydrogenase, chloroplast precursor - Spinacia oleracea (Spinach)not assigned not assigned n…	-1.644	0.0023134
16-Secondary metabolism	secondary metabolism.phenylpropanoids	chr1.TM0371.8_at	Proprietary Lotus japonicus similar to At2g19070: putative anthranilate N-hydroxycinnamoyl/benzoyltransferasemoderately similar to ( 288)AT2G19070| Symbols: | transferase family protein | chr2:8267267-8269040 REVERSEmoderately similar to ( 241)HCBT2_DIACAAnthranilate N-benzoyltransferase protein 2 - Dianthus caryophyllus (Carnation) (Clove pink)Transferase	5.533	3.24547e-06
16-Secondary metabolism	secondary metabolism.phenylpropanoids	chr2.CM0058.34.2_at	Proprietary Lotus japonicus similar to O65859: (O65859) O-METHYLTRANSFERASEmoderately similar to ( 203)AT4G35160| Symbols: | O-methyltransferase family 2 protein | chr4:16730994-16732813 REVERSEmoderately similar to ( 336)7OMT6_MEDSAIsoflavone-7-O-methyltransferase 6 - Medicago sativa (Alfalfa)not assigned Methyltransf_2 Dimerisation	3.072	4.78788e-05
16-Secondary metabolism	secondary metabolism.phenylpropanoids	Ljwgs_100442.1_s_at	Proprietary Lotus japonicus similar to At2g19070: putative anthranilate N-hydroxycinnamoyl/benzoyltransferaseweakly similar to ( 184)AT2G19070| Symbols: | transferase family protein | chr2:8267267-8269040 REVERSEweakly similar to ( 163)HCBT2_DIACAAnthranilate N-benzoyltransferase protein 2 - Dianthus caryophyllus (Carnation) (Clove pink)Transferase	3.344	5.6083e-05
16-Secondary metabolism	secondary metabolism.phenylpropanoids	chr1.TM0371.5_at	Proprietary Lotus japonicus similar to At2g19070: putative anthranilate N-hydroxycinnamoyl/benzoyltransferasemoderately similar to ( 298)AT2G19070| Symbols: | transferase family protein | chr2:8267267-8269040 REVERSEmoderately similar to ( 212)HCBT2_DIACAAnthranilate N-benzoyltransferase protein 2 - Dianthus caryophyllus (Carnation) (Clove pink)Transferase	4.846	0.000125299
16-Secondary metabolism	secondary metabolism.phenylpropanoids	chr1.CM0410.21_at	Proprietary Lotus japonicus similar to O22309: (O22309) 7-O-METHYLTRANSFERASEweakly similar to ( 177)AT4G35160| Symbols: | O-methyltransferase family 2 protein | chr4:16730994-16732813 REVERSEhighly similar to ( 527)7OMT9_MEDSAIsoflavone-7-O-methyltransferase 9 - Medicago sativa (Alfalfa)not assigned Methyltransf_2 Dimerisation	3.592	0.00014844
16-Secondary metabolism	secondary metabolism.phenylpropanoids	Ljwgs_047560.1_s_at	Proprietary Lotus japonicus similar to At2g19070: putative anthranilate N-hydroxycinnamoyl/benzoyltransferasemoderately similar to ( 256)AT2G19070| Symbols: | transferase family protein | chr2:8267267-8269040 REVERSEweakly similar to ( 178)HCBT2_DIACAAnthranilate N-benzoyltransferase protein 2 - Dianthus caryophyllus (Carnation) (Clove pink)Transferase	3.601	0.000222897
16-Secondary metabolism	secondary metabolism.phenylpropanoids	chr4.TM0555.11_at	Proprietary Lotus japonicus similar to At3g26040: hypothetical proteinmoderately similar to ( 231)AT3G26040| Symbols: | transferase family protein | chr3:9520978-9522306 FORWARDweakly similar to ( 102)HCBT1_DIACAAnthranilate N-benzoyltransferase protein 1 - Dianthus caryophyllus (Carnation) (Clove pink)Transferase	4.109	0.000270444
16-Secondary metabolism	secondary metabolism.phenylpropanoids	chr3.CM0452.23_at	Proprietary Lotus japonicus similar to At5g48930: anthranilate N-benzoyltransferasehighly similar to ( 696)AT5G48930| Symbols: HCT | transferase family protein | chr5:19853880-19855318 REVERSEmoderately similar to ( 376)HCBT3_DIACAAnthranilate N-benzoyltransferase protein 3 - Dianthus caryophyllus (Carnation) (Clove pink)Transferase	1.29	0.000377243
16-Secondary metabolism	secondary metabolism.phenylpropanoids	chr2.CM0058.18_at	Proprietary Lotus japonicus similar to O65859: (O65859) O-METHYLTRANSFERASEmoderately similar to ( 216)AT4G35160| Symbols: | O-methyltransferase family 2 protein | chr4:16730994-16732813 REVERSEmoderately similar to ( 344)7OMT6_MEDSAIsoflavone-7-O-methyltransferase 6 - Medicago sativa (Alfalfa)not assigned Methyltransf_2 Dimerisation	-2.544	0.00039553
16-Secondary metabolism	secondary metabolism.phenylpropanoids	Ljwgs_012621.1_at	Proprietary Lotus japonicus similar to At5g42830: N-hydroxycinnamoyl/benzoyltransferase-like proteinmoderately similar to ( 444)AT5G42830| Symbols: | transferase family protein | chr5:17193612-17195134 FORWARDweakly similar to ( 106)HCBT1_DIACAAnthranilate N-benzoyltransferase protein 1 - Dianthus caryophyllus (Carnation) (Clove pink)Transferase	-2.536	0.000451362
16-Secondary metabolism	secondary metabolism.phenylpropanoids	Ljwgs_125443.1_at	Proprietary Lotus japonicus similar to At2g25150: unknown proteinmoderately similar to ( 210)AT2G25150| Symbols: | transferase family protein | chr2:10709661-10711345 REVERSEvery weakly similar to ( 100)HCBT2_DIACAAnthranilate N-benzoyltransferase protein 2 - Dianthus caryophyllus (Carnation) (Clove pink)Transferase	3.719	0.000667888
16-Secondary metabolism	secondary metabolism.phenylpropanoids	Ljwgs_019228.1_at	Proprietary Lotus japonicus similar to At5g01210: anthranilate N-benzoyltransferase - like proteinweakly similar to ( 105)AT5G01210| Symbols: | transferase family protein | chr5:84553-85980 FORWARDTransferase	-2.095	0.00115775
16-Secondary metabolism	secondary metabolism.phenylpropanoids	Ljwgs_071235.1_at	Proprietary Lotus japonicus similar to At5g42830: N-hydroxycinnamoyl/benzoyltransferase-like proteinmoderately similar to ( 263)AT5G42830| Symbols: | transferase family protein | chr5:17193612-17195134 FORWARDTransferase	1.063	0.00224399
16-Secondary metabolism	secondary metabolism.phenylpropanoids	Ljwgs_040039.1_at	Proprietary Lotus japonicus similar to At2g33590: putative cinnamoyl-CoA reductaseweakly similar to ( 112)AT2G33590| Symbols: | cinnamoyl-CoA reductase family | chr2:14231698-14233441 FORWARDvery weakly similar to (55.8)DFRA_VITVIDihydroflavonol-4-reductase - Vitis vinifera (Grape)not assigned	-1.34	0.00236459
16-Secondary metabolism	secondary metabolism.phenylpropanoids	Ljwgs_138609.1_at	Proprietary Lotus japonicus similar to At5g48930: anthranilate N-benzoyltransferasemoderately similar to ( 333)AT5G48930| Symbols: HCT | transferase family protein | chr5:19853880-19855318 REVERSEweakly similar to ( 164)HCBT3_DIACAAnthranilate N-benzoyltransferase protein 3 - Dianthus caryophyllus (Carnation) (Clove pink)Transferase	1.392	0.0027287
16-Secondary metabolism	secondary metabolism.phenylpropanoids	TM0326.13_s_at	Proprietary Lotus japonicus similar to At4g35160: O-methyltransferase - like proteinweakly similar to ( 169)AT4G35160| Symbols: | O-methyltransferase family 2 protein | chr4:16730994-16732813 REVERSEmoderately similar to ( 338)7OMT9_MEDSAIsoflavone-7-O-methyltransferase 9 - Medicago sativa (Alfalfa)not assigned Methyltransf_2 Dimerisation	1.155	0.00296779
16-Secondary metabolism	secondary metabolism.phenylpropanoids	Ljwgs_094099.1_at	Proprietary Lotus japonicus similar to At5g23940: acyltransferasemoderately similar to ( 402)AT5G23940| Symbols: EMB3009 | EMB3009 (EMBRYO DEFECTIVE 3009); transferase | chr5:8076619-8079680 REVERSEvery weakly similar to (92.4)HCBT2_DIACAAnthranilate N-benzoyltransferase protein 2 - Dianthus caryophyllus (Carnation) (Clove pink)Transferase	-2.99	0.00478108
16-Secondary metabolism	secondary metabolism.phenylpropanoids	gi28804595_at	GenBank Lotus corniculatus var. japonicus HI4'OMT mRNA for S-adenosyl-L-methionine: 2,7,4'-trihydroxyisoflavanone 4'-O-methyltransferase, complete cdsweakly similar to ( 169)AT4G35160| Symbols: | O-methyltransferase family 2 protein | chr4:16730994-16732813 REVERSEmoderately similar to ( 338)7OMT9_MEDSAIsoflavone-7-O-methyltransferase 9 - Medicago sativa (Alfalfa)not assigned Methyltransf_2 Dimer…	1.263	0.0049563
16-Secondary metabolism	secondary metabolism.phenylpropanoids.lignin biosynthesis.4CL	chr5.CM0335.12_at	Proprietary Lotus japonicus similar to At1g20510: 4-coumarate:CoA ligase like proteinhighly similar to ( 788)AT1G20510| Symbols: OPCL1 | OPCL1 (OPC-8:0 COA LIGASE1); 4-coumarate-CoA ligase | chr1:7103929-7105846 REVERSEmoderately similar to ( 345)4CL2_PETCR4-coumarate--CoA ligase 1 - Petroselinum crispum (Parsley) (Petroselinum hortense)not assigned not assigned not assigned not assigned not assi…	1.469	0.00209585
16-Secondary metabolism	secondary metabolism.phenylpropanoids.lignin biosynthesis.4CL	Ljwgs_012395.2_s_at	Proprietary Lotus japonicus similar to 4CL2_SOYBN: (P31687) 4-COUMARATE--COA LIGASE 2 (EC 6.2.1.12)moderately similar to ( 348)AT1G65060| Symbols: 4CL3 | 4CL3 (4-coumarate:CoA ligase 3); 4-coumarate-CoA ligase | chr1:24171590-24175120 REVERSEmoderately similar to ( 394)4CL2_SOYBN4-coumarate--CoA ligase 2 - Glycine max (Soybean)not assigned not assigned not assigned not assigned not assigned CaiC …	1.51	0.00235926
16-Secondary metabolism	secondary metabolism.phenylpropanoids.lignin biosynthesis.4CL	Ljwgs_016843.3_at	Proprietary Lotus japonicus similar to At1g30520: unknown proteinmoderately similar to ( 285)AT1G30520| Symbols: | acyl-activating enzyme 14 (AAE14) | chr1:10811021-10813528 FORWARDvery weakly similar to (72.8)4CL2_TOBAC4-coumarate--CoA ligase 2 - Nicotiana tabacum (Common tobacco)not assigned not assigned not assigned not assigned not assigned CaiC AMP-binding PRK08315 PRK12583 PRK03640 PRK06187…	-2.472	0.00472099
16-Secondary metabolism	secondary metabolism.phenylpropanoids.lignin biosynthesis.4CL	Ljwgs_088777.2_s_at	Proprietary Lotus japonicus similar to At5g63380: 4-coumarate-CoA ligase-like proteinmoderately similar to ( 251)AT5G63380| Symbols: | 4-coumarate--CoA ligase family protein / 4-coumaroyl-CoA synthase family protein | chr5:25404807-25407252 REVERSEweakly similar to ( 113)4CL1_PETCR4-coumarate--CoA ligase 1 - Petroselinum crispum (Parsley) (Petroselinum hortense)not assigned not assigned not assig…	-1.411	0.00495809
16-Secondary metabolism	secondary metabolism.phenylpropanoids.lignin biosynthesis.4CL	chr4.CM0061.26_at	Proprietary Lotus japonicus similar to At3g21240: putative 4-coumarate:CoA ligase 2highly similar to ( 691)AT3G21240| Symbols: AT4CL2, 4CL2 | 4CL2 (4-coumarate:CoA ligase 2); 4-coumarate-CoA ligase | chr3:7454503-7457320 REVERSEhighly similar to ( 713)4CL2_TOBAC4-coumarate--CoA ligase 2 - Nicotiana tabacum (Common tobacco)not assigned not assigned not assigned not assigned not assigned not assign…	1.254	0.00605679
16-Secondary metabolism	secondary metabolism.phenylpropanoids.lignin biosynthesis.4CL	chr3.CM0070.13_at	Proprietary Lotus japonicus similar to At4g05160: 4-coumarate--CoA ligase - like proteinhighly similar to ( 508)AT4G05160| Symbols: | 4-coumarate--CoA ligase, putative / 4-coumaroyl-CoA synthase, putative | chr4:2664449-2666545 FORWARDmoderately similar to ( 223)4CL2_SOYBN4-coumarate--CoA ligase 2 - Glycine max (Soybean)not assigned not assigned not assigned not assigned not assigned not assigned…	-1.283	0.00705618
16-Secondary metabolism	secondary metabolism.phenylpropanoids.lignin biosynthesis.CAD	chr2.CM0177.17_at	Proprietary Lotus japonicus similar to MTD_FRAAN: (Q9ZRF1) PROBABLE MANNITOL DEHYDROGENASE (EC 1.1.moderately similar to ( 478)AT4G37990| Symbols: ELI3, ELI3-2 | ELI3-2 (ELICITOR-ACTIVATED GENE 3) | chr4:17855958-17857382 FORWARDhighly similar to ( 536)MTDH_FRAANProbable mannitol dehydrogenase - Fragaria ananassa (Strawberry)not assigned not assigned not assigned not assigned not assigned not ass…	6.006	4.48635e-06
16-Secondary metabolism	secondary metabolism.phenylpropanoids.lignin biosynthesis.CAD	chr2.CM0177.18_at	Proprietary Lotus japonicus similar to At4g37990: cinnamyl-alcohol dehydrogenase ELI3-2moderately similar to ( 475)AT4G37990| Symbols: ELI3, ELI3-2 | ELI3-2 (ELICITOR-ACTIVATED GENE 3) | chr4:17855958-17857382 FORWARDhighly similar to ( 537)MTDH_FRAANProbable mannitol dehydrogenase - Fragaria ananassa (Strawberry)not assigned not assigned not assigned not assigned not assigned not assigned AdhP P…	3.115	8.34719e-05
16-Secondary metabolism	secondary metabolism.phenylpropanoids.lignin biosynthesis.CAD	Ljwgs_026772.2_x_at	Proprietary Lotus japonicus similar to At4g37980: cinnamyl-alcohol dehydrogenase ELI3-1very weakly similar to (60.1)AT4G37980| Symbols: ELI3-1 | ELI3-1 (ELICITOR-ACTIVATED GENE 3); oxidoreductase/ zinc ion binding | chr4:17852664-17853908 FORWARDvery weakly similar to (62.4)MTDH_FRAANProbable mannitol dehydrogenase - Fragaria ananassa (Strawberry)not assigned AdhP	3.299	0.000526769
16-Secondary metabolism	secondary metabolism.phenylpropanoids.lignin biosynthesis.CAD	chr1.TM0989.12_at	Proprietary Lotus japonicus similar to At4g13010: unknown proteinmoderately similar to ( 427)AT4G13010| Symbols: | oxidoreductase, zinc-binding dehydrogenase family protein | chr4:7600679-7602564 FORWARDmoderately similar to ( 410)QORH_SPIOLChloroplastic quinone-oxidoreductase homolog - Spinacia oleracea (Spinach)not assigned not assigned not assigned not assigned not assigned not assigned not as…	-2.092	0.000561197
16-Secondary metabolism	secondary metabolism.phenylpropanoids.lignin biosynthesis.CAD	chr4.CM0042.77.2_at	Proprietary Lotus japonicus similar to MTD1_STYHU: (Q43137) PROBABLE MANNITOL DEHYDROGENASE 1 (EC 1weakly similar to ( 107)AT4G39330| Symbols: | oxidoreductase/ zinc ion binding | chr4:18291262-18292734 FORWARDweakly similar to ( 113)MTDH_MEDSAProbable mannitol dehydrogenase - Medicago sativa (Alfalfa)not assigned AdhP	-2.37	0.00559381
16-Secondary metabolism	secondary metabolism.phenylpropanoids.lignin biosynthesis.CAD	chr4.CM0042.77.1_at	Proprietary Lotus japonicus similar to At4g39330: cinnamyl-alcohol dehydrogenase CAD1moderately similar to ( 237)AT4G39330| Symbols: | oxidoreductase/ zinc ion binding | chr4:18291262-18292734 FORWARDmoderately similar to ( 290)MTDH_MEDSAProbable mannitol dehydrogenase - Medicago sativa (Alfalfa)not assigned not assigned not assigned not assigned not assigned AdhP PRK09422 AdhC Tdh Qor ADH_zinc_N…	-2.306	0.00644266
16-Secondary metabolism	secondary metabolism.phenylpropanoids.lignin biosynthesis.CCoAOMT	Ljwgs_030453.1_at	Proprietary Lotus japonicus similar to Q40313: (Q40313) S-ADENOSYL-L-METHIONINE:TRANS-CAFFEOYL-COAmoderately similar to ( 276)AT4G34050| Symbols: | caffeoyl-CoA 3-O-methyltransferase, putative | chr4:16310849-16311978 FORWARDmoderately similar to ( 287)CAMT_MEDSACaffeoyl-CoA O-methyltransferase - Medicago sativa (Alfalfa)not assigned Methyltransf_3 COG4122	2.055	3.3617e-05
16-Secondary metabolism	secondary metabolism.phenylpropanoids.lignin biosynthesis.CCoAOMT	Ljwgs_061978.2_at	Proprietary Lotus japonicus similar to Q40313: (Q40313) S-ADENOSYL-L-METHIONINE:TRANS-CAFFEOYL-COAweakly similar to ( 186)AT4G34050| Symbols: | caffeoyl-CoA 3-O-methyltransferase, putative | chr4:16310849-16311978 FORWARDmoderately similar to ( 207)CAMT_MEDSACaffeoyl-CoA O-methyltransferase - Medicago sativa (Alfalfa)not assigned Methyltransf_3 COG4122	2.127	0.000275108
16-Secondary metabolism	secondary metabolism.phenylpropanoids.lignin biosynthesis.CCoAOMT	Ljwgs_035635.1_at	Proprietary Lotus japonicus similar to At3g62000: unknown proteinweakly similar to ( 175)AT3G62000| Symbols: | O-methyltransferase family 3 protein | chr3:22970416-22972155 REVERSEvery weakly similar to (81.3)CAMT_MESCRCaffeoyl-CoA O-methyltransferase - Mesembryanthemum crystallinum (Common ice plant)not assigned Methyltransf_3 COG4122	-1.758	0.000323127
16-Secondary metabolism	secondary metabolism.phenylpropanoids.lignin biosynthesis.CCoAOMT	TM0623.12_at	Proprietary Lotus japonicus similar to At4g26220: moderately similar to ( 294)AT4G26220| Symbols: | caffeoyl-CoA 3-O-methyltransferase, putative | chr4:13284188-13285155 FORWARDmoderately similar to ( 281)CAMT_MESCRCaffeoyl-CoA O-methyltransferase - Mesembryanthemum crystallinum (Common ice plant)not assigned Methyltransf_3 COG4122	2.299	0.000350057
16-Secondary metabolism	secondary metabolism.phenylpropanoids.lignin biosynthesis.CCoAOMT	Ljwgs_105476.1_at	Proprietary Lotus japonicus similar to At3g62000: unknown proteinvery weakly similar to (53.9)AT3G62000| Symbols: | O-methyltransferase family 3 protein | chr3:22970416-22972155 REVERSE	-2.343	0.000788615
16-Secondary metabolism	secondary metabolism.phenylpropanoids.lignin biosynthesis.CCoAOMT	Ljwgs_108336.1_at	Proprietary Lotus japonicus similar to At3g61990: unknown proteinvery weakly similar to (54.7)AT3G61990| Symbols: | O-methyltransferase family 3 protein | chr3:22968293-22969885 REVERSE	-1.767	0.00393682
16-Secondary metabolism	secondary metabolism.phenylpropanoids.lignin biosynthesis.CCR1	Ljwgs_021748.1.1_at	Proprietary Lotus japonicus similar to Q9FUM0: (Q9FUM0) CINNAMOYL-COA REDUCTASE (EC 1.2.1.44)very weakly similar to (83.6)AT1G80820| Symbols: CCR2 | CCR2 (CINNAMOYL COA REDUCTASE) | chr1:30375538-30377352 FORWARD	3.603	0.000359574
16-Secondary metabolism	secondary metabolism.phenylpropanoids.lignin biosynthesis.COMT	chr2.CM0191.69_at	Proprietary Lotus japonicus similar to COMT_MEDSA: (P28002) CAFFEIC ACID 3-O-METHYLTRANSFERASE (ECmoderately similar to ( 459)AT5G54160| Symbols: OMT1, ATOMT1 | ATOMT1 (O-METHYLTRANSFERASE 1) | chr5:21999301-22001393 FORWARDhighly similar to ( 507)COMT1_MEDSACaffeic acid 3-O-methyltransferase - Medicago sativa (Alfalfa)not assigned Methyltransf_2 Dimerisation	3.061	3.3617e-05
16-Secondary metabolism	secondary metabolism.phenylpropanoids.lignin biosynthesis.COMT	TM0807.5_at	Proprietary Lotus japonicus similar to At5g54160: O-methyltransferasemoderately similar to ( 214)AT5G54160| Symbols: OMT1, ATOMT1 | ATOMT1 (O-METHYLTRANSFERASE 1) | chr5:21999301-22001393 FORWARDmoderately similar to ( 261)CHOMT_MEDSAIsoliquiritigenin 2'-O-methyltransferase - Medicago sativa (Alfalfa)not assigned Methyltransf_2 Dimerisation	3.342	5.36616e-05
16-Secondary metabolism	secondary metabolism.phenylpropanoids.lignin biosynthesis.COMT	Ljwgs_046265.1_at	Proprietary Lotus japonicus similar to COMT_MEDSA: (P28002) CAFFEIC ACID 3-O-METHYLTRANSFERASE (ECweakly similar to ( 175)AT5G54160| Symbols: OMT1, ATOMT1 | ATOMT1 (O-METHYLTRANSFERASE 1) | chr5:21999301-22001393 FORWARDmoderately similar to ( 209)COMT1_MEDSACaffeic acid 3-O-methyltransferase - Medicago sativa (Alfalfa)not assigned Methyltransf_2	2.554	0.000108705
16-Secondary metabolism	secondary metabolism.phenylpropanoids.lignin biosynthesis.COMT	chr3.CM0724.19_at	Proprietary Lotus japonicus similar to P93324: (P93324) ISOLIQUIRITIGENIN 2'-O-METHYLTRANSFERASEmoderately similar to ( 278)AT5G54160| Symbols: OMT1, ATOMT1 | ATOMT1 (O-METHYLTRANSFERASE 1) | chr5:21999301-22001393 FORWARDmoderately similar to ( 360)CHOMT_MEDSAIsoliquiritigenin 2'-O-methyltransferase - Medicago sativa (Alfalfa)not assigned Methyltransf_2 Dimerisation	4.251	0.000235717
16-Secondary metabolism	secondary metabolism.phenylpropanoids.lignin biosynthesis.COMT	chr1.CM0105.65_at	Proprietary Lotus japonicus similar to Q42949: (Q42949) CATECHOL O-METHYLTRANSFERASE (EC 2.1.1.6)moderately similar to ( 271)AT5G54160| Symbols: OMT1, ATOMT1 | ATOMT1 (O-METHYLTRANSFERASE 1) | chr5:21999301-22001393 FORWARDmoderately similar to ( 281)COMT1_MEDSACaffeic acid 3-O-methyltransferase - Medicago sativa (Alfalfa)not assigned Methyltransf_2	-1.075	0.000899335
16-Secondary metabolism	secondary metabolism.phenylpropanoids.lignin biosynthesis.COMT	Ljwgs_017175.2_at	Proprietary Lotus japonicus similar to COMT_MEDSA: (P28002) CAFFEIC ACID 3-O-METHYLTRANSFERASE (ECmoderately similar to ( 365)AT5G54160| Symbols: OMT1, ATOMT1 | ATOMT1 (O-METHYLTRANSFERASE 1) | chr5:21999301-22001393 FORWARDmoderately similar to ( 446)COMT1_MEDSACaffeic acid 3-O-methyltransferase - Medicago sativa (Alfalfa)not assigned Methyltransf_2 Dimerisation	2.133	0.00208671
16-Secondary metabolism	secondary metabolism.phenylpropanoids.lignin biosynthesis.COMT	chr1.CM0105.65.1_at	Proprietary Lotus japonicus similar to At5g54160: O-methyltransferaseweakly similar to ( 141)AT1G77520| Symbols: | O-methyltransferase family 2 protein | chr1:29135451-29136901 FORWARDweakly similar to ( 163)COMT1_CATROCaffeic acid 3-O-methyltransferase - Catharanthus roseus (Rosy periwinkle) (Madagascar periwinkle)not assigned Methyltransf_2 Dimerisation	-2.127	0.00406398
16-Secondary metabolism	secondary metabolism.phenylpropanoids.lignin biosynthesis.COMT	chr1.CM0105.62_at	Proprietary Lotus japonicus similar to Q42949: (Q42949) CATECHOL O-METHYLTRANSFERASE (EC 2.1.1.6)moderately similar to ( 387)AT5G54160| Symbols: OMT1, ATOMT1 | ATOMT1 (O-METHYLTRANSFERASE 1) | chr5:21999301-22001393 FORWARDmoderately similar to ( 394)COMT1_CAPANCaffeic acid 3-O-methyltransferase - Capsicum annuum (Bell pepper)not assigned Methyltransf_2 Dimerisation	-2.817	0.00407029
16-Secondary metabolism	secondary metabolism.phenylpropanoids.lignin biosynthesis.COMT	Ljwgs_013806.1_at	Proprietary Lotus japonicus similar to Q43096: (Q43096) CAFFEIC ACID O-METHYLTRANSFERASE (EC 2.1.1.weakly similar to ( 156)AT5G54160| Symbols: OMT1, ATOMT1 | ATOMT1 (O-METHYLTRANSFERASE 1) | chr5:21999301-22001393 FORWARDweakly similar to ( 158)IMT1_MESCRInositol 4-methyltransferase - Mesembryanthemum crystallinum (Common ice plant)not assigned Methyltransf_2 Dimerisation	-2.112	0.00576808
16-Secondary metabolism	secondary metabolism.phenylpropanoids.lignin biosynthesis.PAL	Ljwgs_078032.1_at	Proprietary Lotus japonicus similar to At2g37040: phenylalanine ammonia lyase (PAL1)highly similar to ( 660)AT2G37040| Symbols: PAL1 | PAL1 (PHE AMMONIA LYASE 1); phenylalanine ammonia-lyase | chr2:15564681-15567316 REVERSEhighly similar to ( 686)PAL2_PEAPhenylalanine ammonia-lyase 2 - Pisum sativum (Garden pea)not assigned PAL PAL-HAL HutH PRK09367 Lyase_I_like	4.319	0.000363305
16-Secondary metabolism	secondary metabolism.phenylpropanoids.lignin biosynthesis.PAL	chr1.CM0033.36_at	Proprietary Lotus japonicus similar to At2g37040: phenylalanine ammonia lyase (PAL1)nearly identical (1144)AT2G37040| Symbols: PAL1 | PAL1 (PHE AMMONIA LYASE 1); phenylalanine ammonia-lyase | chr2:15564681-15567316 REVERSEnearly identical (1222)PAL1_SOYBNPhenylalanine ammonia-lyase 1 - Glycine max (Soybean)not assigned PAL PAL-HAL HutH PRK09367 Lyase_I_like	1.625	0.0013345
16-Secondary metabolism	secondary metabolism.phenylpropanoids.lignin biosynthesis.PAL	chr2.CM0191.90_at	Proprietary Lotus japonicus similar to At2g37040: phenylalanine ammonia lyase (PAL1)highly similar to ( 978)AT2G37040| Symbols: PAL1 | PAL1 (PHE AMMONIA LYASE 1); phenylalanine ammonia-lyase | chr2:15564681-15567316 REVERSEnearly identical (1135)PAL3_PHAVUPhenylalanine ammonia-lyase class 3 - Phaseolus vulgaris (Kidney bean) (French bean)not assigned PAL PAL-HAL HutH PRK09367 Lyase_I_like	2.839	0.00144071
16-Secondary metabolism	secondary metabolism.phenylpropanoids.lignin biosynthesis.PAL	chr1.CM0033.30_at	Proprietary Lotus japonicus similar to At2g37040: phenylalanine ammonia lyase (PAL1)nearly identical (1152)AT2G37040| Symbols: PAL1 | PAL1 (PHE AMMONIA LYASE 1); phenylalanine ammonia-lyase | chr2:15564681-15567316 REVERSEnearly identical (1234)PAL1_SOYBNPhenylalanine ammonia-lyase 1 - Glycine max (Soybean)not assigned PAL PAL-HAL HutH PRK09367 Lyase_I_like	-2.346	0.00213272
16-Secondary metabolism	secondary metabolism.phenylpropanoids.lignin biosynthesis.PAL	Ljwgs_029302.1_x_at	Proprietary Lotus japonicus similar to At2g37040: phenylalanine ammonia lyase (PAL1)weakly similar to ( 119)AT2G37040| Symbols: PAL1 | PAL1 (PHE AMMONIA LYASE 1); phenylalanine ammonia-lyase | chr2:15564681-15567316 REVERSEweakly similar to ( 129)PAL1_PHAVUPhenylalanine ammonia-lyase class 1 - Phaseolus vulgaris (Kidney bean) (French bean)not assigned	1.503	0.00490585
16-Secondary metabolism	secondary metabolism.simple phenols	chr1.CM0023.41_at	Proprietary Lotus japonicus similar to At3g09220: putative laccaseweakly similar to ( 131)AT3G09220| Symbols: LAC7 | LAC7 (laccase 7); copper ion binding / oxidoreductase | chr3:2827440-2830483 REVERSEvery weakly similar to (80.9)ASO_CUCSAL-ascorbate oxidase precursor - Cucumis sativus (Cucumber)not assigned Cu-oxidase_2 SufI	3.902	0.00241831
16-Secondary metabolism	secondary metabolism.sulfur-containing.misc.alliinase	Ljwgs_085406.1_at	Proprietary Lotus japonicus similar to At4g24670: putative alliin lyaseweakly similar to ( 176)AT4G24670| Symbols: | alliinase family protein | chr4:12727950-12730704 REVERSEAlliinase_C	-1.576	0.00165548
16-Secondary metabolism	secondary metabolism.unspecified	chr3.TM0450.14_at	Proprietary Lotus japonicus similar to At5g04620: 8-amino-7-oxononanoate synthase - like proteinmoderately similar to ( 308)AT5G04620| Symbols: ATBIOF | ATBIOF; transaminase | chr5:1328005-1329935 FORWARDnot assigned not assigned not assigned not assigned PRK05958 BioF PRK09064 PRK06939 Aminotran_1_2 PRK07505 PRK07179	1.661	0.00386252
16-Secondary metabolism	secondary metabolism.unspecified	TM0415.24_at	Proprietary Lotus japonicus similar to At2g38040: carboxyltransferase alpha subunit (CAC3)moderately similar to ( 488)AT2G38040| Symbols: CAC3 | CAC3 (acetyl co-enzyme A carboxylase carboxyltransferase alpha subunit); acetyl-CoA carboxylase | chr2:15924690-15927827 FORWARDPRK05724 AccA ACCA PRK12319 COG4799 Carboxyl_trans	-1.746	0.00548724
16-Secondary metabolism	secondary metabolism.unspecified	TM0950.14.3_at	Proprietary Lotus japonicus similar to At5g04620: 8-amino-7-oxononanoate synthase - like proteinvery weakly similar to (81.3)AT5G04620| Symbols: ATBIOF | ATBIOF; transaminase | chr5:1328005-1329935 FORWARDnot assigned PRK05958 BioF	1.04	0.00803903
16-Secondary metabolism	secondary metabolism.wax	Ljwgs_060978.1_at	Proprietary Lotus japonicus similar to At1g02205: CER1 proteinmoderately similar to ( 231)AT1G02205| Symbols: CER1 | CER1 (ECERIFERUM 1) | chr1:418818-422154 FORWARD	-1.715	0.00175255
16-Secondary metabolism	secondary metabolism.wax	chr6.CM0041.22_at	Proprietary Lotus japonicus similar to At5g57800: cuticle protein (WAX2)highly similar to ( 788)AT5G57800| Symbols: FLP1, YRE, WAX2 | WAX2; catalytic | chr5:23437815-23441058 FORWARDnot assigned ERG3 FA_hydroxylase	-2.048	0.00356325
16-Secondary metabolism	secondary metabolism.wax	Ljwgs_045912.1_at	Proprietary Lotus japonicus similar to At1g02205: CER1 proteinmoderately similar to ( 313)AT1G02205| Symbols: CER1 | CER1 (ECERIFERUM 1) | chr1:418818-422154 FORWARD	-3.56	0.00362326
16-Secondary metabolism	secondary metabolism.wax	Ljwgs_047290.1_at	Proprietary Lotus japonicus similar to At1g02205: CER1 proteinweakly similar to ( 124)AT1G02205| Symbols: CER1 | CER1 (ECERIFERUM 1) | chr1:418818-422154 FORWARD	-2.167	0.00758691
17-Hormone metabolism	hormone metabolism.abscisic acid.induced-regulated-responsive-activated	Ljwgs_082981.1_at	Proprietary Lotus japonicus similar to At5g13200: ABA-responsive protein - likevery weakly similar to (80.1)AT5G13200| Symbols: | GRAM domain-containing protein / ABA-responsive protein-related | chr5:4207084-4208082 FORWARD	1.449	0.000855497
17-Hormone metabolism	hormone metabolism.abscisic acid.induced-regulated-responsive-activated	Ljwgs_135524.1.1_at	Proprietary Lotus japonicus similar to At1g74520: AtHVA22avery weakly similar to (74.7)AT1G74520| Symbols: ATHVA22A | ATHVA22A (Arabidopsis thaliana HVA22 homologue A) | chr1:28011770-28012817 REVERSEvery weakly similar to (61.6)HVA22_HORVUProtein HVA22 - Hordeum vulgare (Barley)not assigned TB2_DP1_HVA22	-1.449	0.00552497
17-Hormone metabolism	hormone metabolism.abscisic acid.synthesis-degradation	TM1008.8_at	Proprietary Lotus japonicus similar to At2g36020: unknown proteinweakly similar to ( 191)AT2G36020| Symbols: HVA22J | abscisic acid-responsive HVA22 family protein | chr2:15130503-15132219 REVERSEvery weakly similar to (50.4)HVA22_HORVUProtein HVA22 - Hordeum vulgare (Barley)not assigned not assigned TB2_DP1_HVA22 YOP1	1.828	0.000477567
17-Hormone metabolism	hormone metabolism.abscisic acid.synthesis-degradation	chr2.CM0545.2.4_x_at	Proprietary Lotus japonicus similar to At3g43600: putative aldehyde oxidase (AO3)weakly similar to ( 144)AT3G43600| Symbols: AAO2 | AAO2 (ALDEHYDE OXIDASE 2) | chr3:15523766-15528363 REVERSEweakly similar to ( 142)ALDOL_ORYSAnot assigned Ald_Xan_dh_C2 XdhB CoxL	-1.49	0.00516297
17-Hormone metabolism	hormone metabolism.abscisic acid.synthesis-degradation	chr2.CM0545.8.2_at	Proprietary Lotus japonicus similar to At5g20960: aldehyde oxidase AAO1very weakly similar to (82.0)AT5G20960| Symbols: AO1, ATAO, ATAO1, AAO1 | AAO1 (ALDEHYDE OXIDASE 1) | chr5:7116785-7122340 FORWARDvery weakly similar to (59.3)ALDO2_ORYSAnot assigned	-1.464	0.00771807
17-Hormone metabolism	hormone metabolism.abscisic acid.synthesis-degradation.synthesis.9-cis-epoxycarotenoid dioxygenase	Ljwgs_013491.1.1_at	Proprietary Lotus japonicus similar to At4g19170: neoxanthin cleavage enzyme-like proteinmoderately similar to ( 292)AT4G19170| Symbols: NCED4 | NCED4 (NINE-CIS-EPOXYCAROTENOID DIOXYGENASE 4) | chr4:10481846-10483633 FORWARDnot assigned RPE65 COG3670	-3.493	0.00075416
17-Hormone metabolism	hormone metabolism.abscisic acid.synthesis-degradation.synthesis.9-cis-epoxycarotenoid dioxygenase	chr1.CM0794.46_at	Proprietary Lotus japonicus similar to Q9M6E8: (Q9M6E8) 9-CIS-EPOXYCAROTENOID DIOXYGENASEmoderately similar to ( 308)AT3G14440| Symbols: ATNCED3, STO1, NCED3 | NCED3 (NINE-CIS-EPOXYCAROTENOID DIOXYGENASE3) | chr3:4831685-4833484 REVERSEnot assigned RPE65 COG3670	2.827	0.00147772
17-Hormone metabolism	hormone metabolism.abscisic acid.synthesis-degradation.synthesis.9-cis-epoxycarotenoid dioxygenase	Ljwgs_007448.1_at	Proprietary Lotus japonicus similar to At4g32810: unknown proteinmoderately similar to ( 318)AT4G32810| Symbols: MAX4, CCD8 | CCD8 (CAROTENOID CLEAVAGE DIOXYGENASE 8) | chr4:15828352-15831303 FORWARDnot assigned RPE65 COG3670	-2.411	0.00170971
17-Hormone metabolism	hormone metabolism.abscisic acid.synthesis-degradation.synthesis.zeaxanthin epoxidase	Ljwgs_031176.1_at	Proprietary Lotus japonicus similar to At5g67030: zeaxanthin epoxidasevery weakly similar to (89.0)AT5G67030| Symbols: LOS6, NPQ2, ATABA1, ZEP, IBS3, ATZEP, ABA1 | ABA1 (ABA DEFICIENT 1); zeaxanthin epoxidase | chr5:26771252-26774316 REVERSEvery weakly similar to (92.0)ABA2_NICPLZeaxanthin epoxidase, chloroplast precursor - Nicotiana plumbaginifolia (Leadwort-leaved tobacco)not assigned UbiH PRK0…	-2.195	0.000166156
17-Hormone metabolism	hormone metabolism.abscisic acid.synthesis-degradation.synthesis.zeaxanthin epoxidase	Ljwgs_024159.1_at	Proprietary Lotus japonicus similar to Q9FS22: (Q9FS22) CPABA1 PROTEINweakly similar to ( 104)AT5G67030| Symbols: LOS6, NPQ2, ATABA1, ZEP, IBS3, ATZEP, ABA1 | ABA1 (ABA DEFICIENT 1); zeaxanthin epoxidase | chr5:26771252-26774316 REVERSEweakly similar to ( 110)ABA2_NICPLZeaxanthin epoxidase, chloroplast precursor - Nicotiana plumbaginifolia (Leadwort-leaved tobacco)FHA FHA	-2.369	0.000389302
17-Hormone metabolism	hormone metabolism.abscisic acid.synthesis-degradation.synthesis.zeaxanthin epoxidase	chr3.TM0436.1_at	Proprietary Lotus japonicus similar to At5g67030: zeaxanthin epoxidasemoderately similar to ( 220)AT5G67030| Symbols: LOS6, NPQ2, ATABA1, ZEP, IBS3, ATZEP, ABA1 | ABA1 (ABA DEFICIENT 1); zeaxanthin epoxidase | chr5:26771252-26774316 REVERSEmoderately similar to ( 223)ABA2_CAPANZeaxanthin epoxidase, chloroplast precursor - Capsicum annuum (Bell pepper)not assigned PRK08163 UbiH PRK06753 PRK07538 P…	-1.901	0.000422371
17-Hormone metabolism	hormone metabolism.abscisic acid.synthesis-degradation.synthesis.zeaxanthin epoxidase	Ljwgs_059500.1_at	Proprietary Lotus japonicus similar to At5g67030: zeaxanthin epoxidaseweakly similar to ( 148)AT5G67030| Symbols: LOS6, NPQ2, ATABA1, ZEP, IBS3, ATZEP, ABA1 | ABA1 (ABA DEFICIENT 1); zeaxanthin epoxidase | chr5:26771252-26774316 REVERSEweakly similar to ( 143)ABA2_CAPANZeaxanthin epoxidase, chloroplast precursor - Capsicum annuum (Bell pepper)not assigned	-3.125	0.00210067
17-Hormone metabolism	hormone metabolism.auxin.induced-regulated-responsive-activated	Ljwgs_019565.1_at	Proprietary Lotus japonicus similar to At5g54510: auxin-responsive-like proteinhighly similar to ( 948)AT5G54510| Symbols: GH3.6, DFL1 | DFL1 (DWARF IN LIGHT 1); indole-3-acetic acid amido synthetase | chr5:22148547-22150790 REVERSEhighly similar to ( 780)GH31_ORYSAGH3	3.157	8.90765e-06
17-Hormone metabolism	hormone metabolism.auxin.induced-regulated-responsive-activated	chr2.CM0250.19_at	Proprietary Lotus japonicus similar to At2g14960: putative auxin-regulated proteinhighly similar to ( 908)AT2G14960| Symbols: GH3.1 | GH3.1 | chr2:6458741-6460752 REVERSEhighly similar to ( 858)GH38_ORYSAGH3	4.485	8.90765e-06
17-Hormone metabolism	hormone metabolism.auxin.induced-regulated-responsive-activated	Ljwgs_095001.1_at	Proprietary Lotus japonicus similar to At1g60690: weakly similar to ( 103)AT1G60690| Symbols: | aldo/keto reductase family protein | chr1:22353557-22355333 REVERSEvery weakly similar to (93.6)A115_TOBACAuxin-induced protein PCNT115 - Nicotiana tabacum (Common tobacco)not assigned Tas Aldo_ket_red	3.517	1.52141e-05
17-Hormone metabolism	hormone metabolism.auxin.induced-regulated-responsive-activated	Ljwgs_047275.1_at	Proprietary Lotus japonicus similar to At1g60690: very weakly similar to (74.3)AT1G60690| Symbols: | aldo/keto reductase family protein | chr1:22353557-22355333 REVERSEvery weakly similar to (55.5)A115_TOBACAuxin-induced protein PCNT115 - Nicotiana tabacum (Common tobacco)not assigned Tas Aldo_ket_red ARA1	3.801	2.64847e-05
17-Hormone metabolism	hormone metabolism.auxin.induced-regulated-responsive-activated	Ljwgs_073383.1_at	Proprietary Lotus japonicus similar to At1g60680: unknown proteinweakly similar to ( 147)AT1G60680| Symbols: AGD2 | AGD2 (ARF-GAP DOMAIN 2); aldo-keto reductase | chr1:22351489-22352901 REVERSEweakly similar to ( 139)IN22_MAIZEIN2-2 protein - Zea mays (Maize)not assigned not assigned Tas Aldo_ket_red ARA1 PRK09912	2.005	0.000231327
17-Hormone metabolism	hormone metabolism.auxin.induced-regulated-responsive-activated	TM0694.11_at	Proprietary Lotus japonicus similar to At3g07390: auxin-induced protein (AIR12)weakly similar to ( 136)AT3G07390| Symbols: AIR12 | AIR12 (Auxin-Induced in Root cultures 12); extracellular matrix structural constituent | chr3:2365458-2366279 FORWARDnot assigned not assigned not assigned not assigned not assigned not assigned not assigned not assigned DUF568 DoH Tymo_45kd_70kd Atrophin-1 Herpes_BLL…	-2.081	0.000277193
17-Hormone metabolism	hormone metabolism.auxin.induced-regulated-responsive-activated	Ljwgs_008962.3_at	Proprietary Lotus japonicus similar to At2g37980: similar to axi 1 protein from Nicotiana tabacumhighly similar to ( 708)AT2G37980| Symbols: | similar to unknown protein [Arabidopsis thaliana] (TAIR:AT5G01100.1); similar to unknown protein [Arabidopsis thaliana] (TAIR:AT3G54100.1); similar to Os05g0451900 [Oryza sativa (japonica cultivar-group)] (GB:NP_001055708.1); similar to putative axi 1 [Ory…	3.12	0.000538997
17-Hormone metabolism	hormone metabolism.auxin.induced-regulated-responsive-activated	Ljwgs_030396.2_s_at	Proprietary Lotus japonicus similar to Q9XEY0: (Q9XEY0) NT-GH3 DEDUCED PROTEINweakly similar to ( 170)AT2G23170| Symbols: GH3.3 | GH3.3; indole-3-acetic acid amido synthetase | chr2:9871205-9873582 REVERSEweakly similar to ( 149)GH38_ORYSAGH3	1.866	0.000610537
17-Hormone metabolism	hormone metabolism.auxin.induced-regulated-responsive-activated	Ljwgs_096265.1_at	Proprietary Lotus japonicus similar to At5g62010: ARF1-binding proteinweakly similar to ( 183)AT5G62000| Symbols: ARF1-BP, ARF2 | ARF2 (AUXIN RESPONSE FACTOR 2) | chr5:24928085-24931906 FORWARDvery weakly similar to (63.5)IAA25_ORYSAAUX_IAA	-1.559	0.00089386
17-Hormone metabolism	hormone metabolism.auxin.induced-regulated-responsive-activated	Ljwgs_023399.1_at	Proprietary Lotus japonicus similar to Q9FIT6: (Q9FIT6) AUXIN RESPONSE FACTOR-LIKE PROTEINhighly similar to ( 525)AT5G62000| Symbols: ARF1-BP, ARF2 | ARF2 (AUXIN RESPONSE FACTOR 2) | chr5:24928085-24931906 FORWARDvery weakly similar to (65.5)IAA25_ORYSAAuxin_resp AUX_IAA	-1.332	0.000991688
17-Hormone metabolism	hormone metabolism.auxin.induced-regulated-responsive-activated	chr2.CM0124.37_at	Proprietary Lotus japonicus similar to At2g14960: putative auxin-regulated proteinhighly similar to ( 989)AT2G14960| Symbols: GH3.1 | GH3.1 | chr2:6458741-6460752 REVERSEhighly similar to ( 889)GH38_ORYSAGH3	1.673	0.00105472
17-Hormone metabolism	hormone metabolism.auxin.induced-regulated-responsive-activated	Ljwgs_007845.1_at	Proprietary Lotus japonicus similar to At3g09870: hypothetical proteinvery weakly similar to (98.2)AT3G09870| Symbols: | auxin-responsive family protein | chr3:3027560-3027901 REVERSEvery weakly similar to (53.1)A10A5_SOYBNAuxin-induced protein 10A5 - Glycine max (Soybean)Auxin_inducible	2.439	0.00109955
17-Hormone metabolism	hormone metabolism.auxin.induced-regulated-responsive-activated	Ljwgs_038312.2_at	Proprietary Lotus japonicus similar to At3g47620: unknown proteinvery weakly similar to (52.4)AT3G47620| Symbols: | TCP family transcription factor, putative | chr3:17569989-17571458 FORWARD	-2.918	0.00157013
17-Hormone metabolism	hormone metabolism.auxin.induced-regulated-responsive-activated	chr4.CM0042.119_s_at	Proprietary Lotus japonicus similar to At2g46370: putative auxin-responsive proteinweakly similar to ( 167)AT2G46370| Symbols: JAR, FIN219, JAR1 | JAR1 (JASMONATE RESISTANT 1) | chr2:19041652-19043442 FORWARDweakly similar to ( 122)GH312_ORYSAGH3	-1.542	0.00246046
17-Hormone metabolism	hormone metabolism.auxin.induced-regulated-responsive-activated	chr4.CM0288.66_at	Proprietary Lotus japonicus similar to At5g47530: unknown proteinmoderately similar to ( 383)AT5G47530| Symbols: | auxin-responsive protein, putative | chr5:19298698-19300097 FORWARDnot assigned DUF568 B561 DoH	2.097	0.00297245
17-Hormone metabolism	hormone metabolism.auxin.induced-regulated-responsive-activated	Ljwgs_033505.1_at	Proprietary Lotus japonicus similar to At3g07575: unknown proteinmoderately similar to ( 272)AT3G07570| Symbols: | membrane protein, putative | chr3:2418211-2420212 REVERSEnot assigned B561 DoH DOMON	1.278	0.00299753
17-Hormone metabolism	hormone metabolism.auxin.induced-regulated-responsive-activated	chr1.CM0579.32_at	Proprietary Lotus japonicus similar to At2g46370: putative auxin-responsive proteinhighly similar to ( 768)AT2G46370| Symbols: JAR, FIN219, JAR1 | JAR1 (JASMONATE RESISTANT 1) | chr2:19041652-19043442 FORWARDhighly similar to ( 813)GH35_ORYSAGH3	-1.977	0.00315765
17-Hormone metabolism	hormone metabolism.auxin.induced-regulated-responsive-activated	Ljwgs_021272.1.1_at	Proprietary Lotus japonicus similar to AX15_SOYBN: (P33081) AUXIN-INDUCED PROTEIN 15Aweakly similar to ( 111)AT4G38840| Symbols: | auxin-responsive protein, putative | chr4:18125168-18125467 REVERSEweakly similar to ( 130)AX15A_SOYBNAuxin-induced protein 15A - Glycine max (Soybean)Auxin_inducible	-2.012	0.00374378
17-Hormone metabolism	hormone metabolism.auxin.induced-regulated-responsive-activated	chr3.CM0711.42_at	Proprietary Lotus japonicus similar to At4g03400: putative GH3-like proteinhighly similar to ( 531)AT4G03400| Symbols: GH3-10, DFL2 | DFL2 (DWARF IN LIGHT 2) | chr4:1497674-1499728 REVERSEmoderately similar to ( 417)GH35_ORYSAGH3	-3.036	0.0049025
17-Hormone metabolism	hormone metabolism.auxin.induced-regulated-responsive-activated	Ljwgs_021187.2_at	Proprietary Lotus japonicus similar to At1g29200: hypothetical proteinmoderately similar to ( 412)AT1G29200| Symbols: | similar to unknown protein [Arabidopsis thaliana] (TAIR:AT1G62330.1); similar to putative growth regulator [Gossypium hirsutum] (GB:AAT64033.1); similar to putative growth regulator [Gossypium hirsutum] (GB:AAT64018.1); contains InterPro domain Protein of unknown function DUF246…	1.684	0.00500986
17-Hormone metabolism	hormone metabolism.auxin.induced-regulated-responsive-activated	Ljwgs_028328.2.1_at	Proprietary Lotus japonicus similar to At5g18010: auxin-induced protein-likevery weakly similar to (54.3)AT5G18010| Symbols: | auxin-responsive protein, putative | chr5:5963035-5963307 REVERSEvery weakly similar to (60.1)A10A5_SOYBNAuxin-induced protein 10A5 - Glycine max (Soybean)Auxin_inducible	-2.269	0.00935735
17-Hormone metabolism	hormone metabolism.auxin.induced-regulated-responsive-activated. RNA.regulation of transcription.Aux/IAA family	chr2.CM0177.63_at	Proprietary Lotus japonicus similar to O22465: (O22465) GH1 PROTEIN (FRAGMENT)moderately similar to ( 395)AT5G65670| Symbols: IAA9 | IAA9 (indoleacetic acid-induced protein 9); transcription factor | chr5:26271689-26273360 FORWARDmoderately similar to ( 233)IAA21_ORYSAAUX_IAA	-1.255	0.00480642
17-Hormone metabolism	hormone metabolism.auxin.induced-regulated-responsive-activated. metal handling	chr4.TM0387.13_at	Proprietary Lotus japonicus similar to At5g19140: aluminium-induced protein - likemoderately similar to ( 393)AT5G19140| Symbols: | auxin/aluminum-responsive protein, putative | chr5:6423400-6425787 FORWARDweakly similar to ( 129)TSJT1_TOBACStem-specific protein TSJT1 - Nicotiana tabacum (Common tobacco)not assigned Wali7 Gn_AT_II asnB AsnB AsnB	-2.722	3.09228e-05
17-Hormone metabolism	hormone metabolism.auxin.induced-regulated-responsive-activated. metal handling	Ljwgs_056474.1_s_at	Proprietary Lotus japonicus similar to O64438: (O64438) ARG10moderately similar to ( 222)AT5G19140| Symbols: | auxin/aluminum-responsive protein, putative | chr5:6423400-6425787 FORWARDvery weakly similar to ( 100)TSJT1_TOBACStem-specific protein TSJT1 - Nicotiana tabacum (Common tobacco)Wali7 Gn_AT_II AsnB asnB AsnB	-2.747	0.000175373
17-Hormone metabolism	hormone metabolism.auxin.induced-regulated-responsive-activated. metal handling	chr6.CM0139.51_at	Proprietary Lotus japonicus similar to O64438: (O64438) ARG10moderately similar to ( 358)AT5G19140| Symbols: | auxin/aluminum-responsive protein, putative | chr5:6423400-6425787 FORWARDweakly similar to ( 124)TSJT1_TOBACStem-specific protein TSJT1 - Nicotiana tabacum (Common tobacco)not assigned Wali7 Gn_AT_II asnB AsnB	-2.335	0.000492721
17-Hormone metabolism	hormone metabolism.auxin.induced-regulated-responsive-activated. RNA.regulation of transcription.Aux/IAA family	Ljwgs_008245.1_s_at	Proprietary Lotus japonicus similar to At3g23050: indoleacetic acid (IAA)-inducible gene (IAA7)very weakly similar to (94.0)AT3G23050| Symbols: AXR2, IAA7 | IAA7 (AUXIN RESISTANT 2); transcription factor | chr3:8194775-8196723 FORWARDvery weakly similar to (91.3)AUX28_SOYBNAuxin-induced protein AUX28 - Glycine max (Soybean)AUX_IAA	-2.277	0.000310236
17-Hormone metabolism	hormone metabolism.auxin.induced-regulated-responsive-activated. RNA.regulation of transcription.Aux/IAA family	Ljwgs_008244.1_s_at	Proprietary Lotus japonicus similar to At3g23050: indoleacetic acid (IAA)-inducible gene (IAA7)moderately similar to ( 279)AT3G23050| Symbols: AXR2, IAA7 | IAA7 (AUXIN RESISTANT 2); transcription factor | chr3:8194775-8196723 FORWARDmoderately similar to ( 231)AUX28_SOYBNAuxin-induced protein AUX28 - Glycine max (Soybean)AUX_IAA	-2.782	0.000492721
17-Hormone metabolism	hormone metabolism.auxin.induced-regulated-responsive-activated. RNA.regulation of transcription.Aux/IAA family	Ljwgs_020896.1_at	Proprietary Lotus japonicus similar to At3g16500: phytochrome-associated protein 1 (PAP1)weakly similar to ( 177)AT3G16500| Symbols: IAA26, PAP1 | PAP1 (PHYTOCHROME-ASSOCIATED PROTEIN 1); transcription factor | chr3:5612807-5614214 REVERSEweakly similar to ( 161)IAA7_ORYSAAUX_IAA	2.32	0.000604468
17-Hormone metabolism	hormone metabolism.auxin.induced-regulated-responsive-activated. RNA.regulation of transcription.Aux/IAA family	Ljwgs_009191.1_at	Proprietary Lotus japonicus similar to AX2D_PHAAU: (O24542) AUXIN-INDUCED PROTEIN 22D (INDOLE-3-ACEweakly similar to ( 199)AT5G43700| Symbols: IAA4, ATAUX2-11 | ATAUX2-11 (indoleacetic acid-induced protein 4); transcription factor | chr5:17567692-17568433 FORWARDmoderately similar to ( 243)AX22D_PHAAUAuxin-induced protein 22D - Phaseolus aureus (Mung bean) (Vigna radiata)AUX_IAA	-1.712	0.001882
17-Hormone metabolism	hormone metabolism.auxin.signal transduction	Ljwgs_144463.1_at	Proprietary Lotus japonicus similar to At2g17500: unknown proteinweakly similar to ( 146)AT2G17500| Symbols: | auxin:hydrogen symporter | chr2:7614145-7616072 FORWARDnot assigned Mem_trans	3.373	6.89212e-05
17-Hormone metabolism	hormone metabolism.auxin.signal transduction	chr2.TM0875.13_at	Proprietary Lotus japonicus similar to At3g62980: transport inhibitor response 1 (TIR1)weakly similar to ( 108)AT3G62980| Symbols: TIR1 | TIR1 (TRANSPORT INHIBITOR RESPONSE 1); ubiquitin-protein ligase | chr3:23284454-23287156 REVERSE	-1.174	0.000224029
17-Hormone metabolism	hormone metabolism.auxin.signal transduction	Ljwgs_047219.1_at	Proprietary Lotus japonicus similar to At2g26170: Cytochrome P450 like proteinweakly similar to ( 116)AT2G26170| Symbols: MAX1, CYP711A1 | CYP711A1 (MORE AXILLARY BRANCHES 1); oxygen binding | chr2:11148781-11150348 FORWARDnot assigned not assigned not assigned p450	1.839	0.00184527
17-Hormone metabolism	hormone metabolism.auxin.signal transduction	chr1.CM1413.24_at	Proprietary Lotus japonicus similar to At5g16530: auxin efflux carrier -like proteinmoderately similar to ( 375)AT5G16530| Symbols: PIN5 | PIN5 (PIN-FORMED 5); auxin:hydrogen symporter/ transporter | chr5:5400738-5402479 FORWARDmoderately similar to ( 402)PIN6_ORYSAMem_trans COG0679 PRK09903	-2.074	0.00236459
17-Hormone metabolism	hormone metabolism.auxin.signal transduction	Ljwgs_147980.1_at	Proprietary Lotus japonicus similar to Q9FVF6: (Q9FVF6) PIN1-LIKE AUXIN TRANSPORT PROTEINweakly similar to ( 172)AT5G57090| Symbols: WAV6, ATPIN2, PIN2, AGR, AGR1, EIR1 | EIR1 (ETHYLENE INSENSITIVE ROOT 1); auxin:hydrogen symporter/ transporter | chr5:23117991-23121682 FORWARDweakly similar to ( 178)PIN1C_ORYSAMem_trans COG0679	1.426	0.00241104
17-Hormone metabolism	hormone metabolism.auxin.signal transduction	Ljwgs_011950.1_at	Proprietary Lotus japonicus similar to At1g70940: auxin transport like proteinhighly similar to ( 531)AT1G70940| Symbols: PIN3 | PIN3 (PIN-FORMED 3); auxin:hydrogen symporter/ transporter | chr1:26746832-26749533 FORWARDmoderately similar to ( 415)PIN3A_ORYSAMem_trans COG0679	-2.475	0.0032768
17-Hormone metabolism	hormone metabolism.auxin.signal transduction. protein.degradation.ubiquitin.E3.SCF.FBOX	Ljwgs_134553.1_s_at	Proprietary Lotus japonicus similar to Q9AUH6: (Q9AUH6) F-BOX CONTAINING PROTEIN TIR1moderately similar to ( 218)AT5G49980| Symbols: AFB5 | AFB5 (AUXIN F-BOX PROTEIN 5); ubiquitin-protein ligase | chr5:20351646-20353757 REVERSEnot assigned	-1.641	0.000557987
17-Hormone metabolism	hormone metabolism.auxin.signal transduction. transport.amino acids	Ljwgs_042203.1_at	Proprietary Lotus japonicus similar to Q9FEL7: (Q9FEL7) PUTATIVE AUX1-LIKE PERMEASEmoderately similar to ( 326)AT5G01240| Symbols: | amino acid permease, putative | chr5:98662-101492 FORWARDmoderately similar to ( 336)LAX2_MEDTRAuxin transporter-like protein 2 - Medicago truncatula (Barrel medic)not assigned Aa_trans	1.426	0.000910363
17-Hormone metabolism	hormone metabolism.auxin.signal transduction. transport.amino acids	Ljwgs_125993.1_at	Proprietary Lotus japonicus similar to Q9FEL7: (Q9FEL7) PUTATIVE AUX1-LIKE PERMEASEweakly similar to ( 124)AT2G38120| Symbols: WAV5, PIR1, MAP1, AUX1 | AUX1 (AUXIN RESISTANT 1); amino acid permease/ transporter | chr2:15980571-15983870 FORWARDweakly similar to ( 134)LAX4_MEDTRAuxin transporter-like protein 4 - Medicago truncatula (Barrel medic)not assigned Aa_trans	-1.506	0.00550771
17-Hormone metabolism	hormone metabolism.auxin.signal transduction. transport.misc	Ljwgs_042984.0.1_at	Proprietary Lotus japonicus similar to At1g76520: unknown proteinvery weakly similar to (56.2)AT1G76520| Symbols: | auxin efflux carrier family protein | chr1:28720278-28722183 FORWARDnot assigned	-1.609	0.00196194
17-Hormone metabolism	hormone metabolism.auxin.signal transduction. transport.misc	Ljwgs_044236.1_at	Proprietary Lotus japonicus similar to At1g71090: unknown proteinhighly similar to ( 602)AT1G71090| Symbols: | auxin efflux carrier family protein | chr1:26816213-26817586 FORWARDnot assigned Mem_trans COG0679	-1.05	0.00615014
17-Hormone metabolism	hormone metabolism.auxin.synthesis-degradation	chr3.TM1570.9_at	Proprietary Lotus japonicus similar to At1g51760: unknown proteinhighly similar to ( 528)AT1G51760| Symbols: JR3, IAR3 | IAR3 (IAA-ALANINE RESISTANT 3); metallopeptidase | chr1:19203231-19205093 FORWARDAbgB Peptidase_M20 ArgE PRK08651 PRK08588 M20_dimer PRK13004 PRK12893 PRK13009 PRK09290	7.249	0.00031607
17-Hormone metabolism	hormone metabolism.auxin.synthesis-degradation	Ljwgs_060317.1_s_at	Proprietary Lotus japonicus similar to At5g54140: IAA-amino acid hydrolase homolog ILL3 (gb|AAC31939.1)weakly similar to ( 112)AT5G54140| Symbols: ILL3 | ILL3 (IAA-amino acid hydrolase ILR1-like 3); metallopeptidase | chr5:21983059-21985060 FORWARDAbgB	-1.147	0.000708098
17-Hormone metabolism	hormone metabolism.auxin.synthesis-degradation	chr1.TM0207.17_at	Proprietary Lotus japonicus similar to At5g54140: IAA-amino acid hydrolase homolog ILL3 (gb|AAC31939.1)moderately similar to ( 483)AT5G54140| Symbols: ILL3 | ILL3 (IAA-amino acid hydrolase ILR1-like 3); metallopeptidase | chr5:21983059-21985060 FORWARDAbgB Peptidase_M20 ArgE PRK08651 PRK08588 M20_dimer PRK09290 PRK06133	-1.54	0.00140132
17-Hormone metabolism	hormone metabolism.auxin.synthesis-degradation	chr3.TM1570.11_at	Proprietary Lotus japonicus similar to At1g51760: unknown proteinmoderately similar to ( 418)AT1G51780| Symbols: ILL5 | ILL5 (IAA-leucine resistant (ILR)-like gene 5); metallopeptidase | chr1:19208271-19210122 FORWARDAbgB Peptidase_M20 ArgE PRK08651 PRK08588 PRK13009 M20_dimer	2.185	0.00143278
17-Hormone metabolism	hormone metabolism.auxin.synthesis-degradation	Ljwgs_107420.1_s_at	Proprietary Lotus japonicus similar to At3g02875: IAA-amino acid hydrolase (ILR1)very weakly similar to (68.2)AT3G02875| Symbols: ILR1 | ILR1 (IAA-LEUCINE RESISTANT 1); metallopeptidase | chr3:632000-633866 FORWARDAbgB Peptidase_M20	-1.294	0.00218584
17-Hormone metabolism	hormone metabolism.auxin.synthesis-degradation	Ljwgs_063190.1_s_at	Proprietary Lotus japonicus similar to At1g44350: IAA-amino acid hydrolase (At1g44350)moderately similar to ( 231)AT1G44350| Symbols: ILL6 | ILL6 (IAA-leucine resistant (ILR)-like gene 6); metallopeptidase | chr1:16837189-16840641 REVERSEAbgB Peptidase_M20	1.622	0.00475276
17-Hormone metabolism	hormone metabolism.brassinosteroid.synthesis-degradation.BRs.CPD	Ljwgs_044453.1_at	Proprietary Lotus japonicus similar to At5g05690: cytochrome P450 90A1 (sp|Q42569)very weakly similar to (96.7)AT5G05690| Symbols: CYP90A, CYP90, CBB3, DWF3, CYP90A1, CPD | CPD (CABBAGE 3) | chr5:1702908-1706349 REVERSE	-2.685	0.000695991
17-Hormone metabolism	hormone metabolism.brassinosteroid.synthesis-degradation.BRs.other	Ljwgs_038968.1_at	Proprietary Lotus japonicus similar to At4g36380: cytochrome P450 (ROTUNDIFOLIA3)very weakly similar to (71.6)AT4G36380| Symbols: ROT3 | ROT3 (ROTUNDIFOLIA 3); oxygen binding / steroid hydroxylase | chr4:17187976-17192205 REVERSEvery weakly similar to (50.1)C90D2_ORYSA	-3.393	6.15283e-05
17-Hormone metabolism	hormone metabolism.brassinosteroid.synthesis-degradation.BRs.other	Ljwgs_097910.1_at	Proprietary Lotus japonicus similar to Q9LKH7: (Q9LKH7) CYTOCHROME P450weakly similar to ( 114)AT5G05690| Symbols: CYP90A, CYP90, CBB3, DWF3, CYP90A1, CPD | CPD (CABBAGE 3) | chr5:1702908-1706349 REVERSEvery weakly similar to (66.6)C85A1_ORYSAnot assigned not assigned CypX	-3.573	0.000397229
17-Hormone metabolism	hormone metabolism.brassinosteroid.synthesis-degradation.BRs.other	Ljwgs_056243.1_s_at	Proprietary Lotus japonicus similar to At4g36380: cytochrome P450 (ROTUNDIFOLIA3)very weakly similar to (56.6)AT4G36380| Symbols: ROT3 | ROT3 (ROTUNDIFOLIA 3); oxygen binding / steroid hydroxylase | chr4:17187976-17192205 REVERSE	-1.432	0.00646019
17-Hormone metabolism	hormone metabolism.brassinosteroid.synthesis-degradation.sterols.other	Ljwgs_126552.1_x_at	Proprietary Lotus japonicus similar to ERG1_PANGI: (O48651) SQUALENE MONOOXYGENASE (EC 1.14.99.7) (moderately similar to ( 215)AT4G37760| Symbols: | squalene monooxygenase, putative / squalene epoxidase, putative | chr4:17744079-17746420 FORWARDmoderately similar to ( 226)ERG1_PANGISqualene monooxygenase - Panax ginseng (Korean ginseng)not assigned SE	-2.134	0.00325427
17-Hormone metabolism	hormone metabolism.brassinosteroid.synthesis-degradation.sterols.other	chr6.CM0118.6.3_s_at	Proprietary Lotus japonicus similar to At4g37760: unknown proteinweakly similar to ( 119)AT4G37760| Symbols: | squalene monooxygenase, putative / squalene epoxidase, putative | chr4:17744079-17746420 FORWARDweakly similar to ( 122)ERG1_PANGISqualene monooxygenase - Panax ginseng (Korean ginseng)not assigned SE	-2.659	0.00532931
17-Hormone metabolism	hormone metabolism.brassinosteroid.synthesis-degradation.sterols.other	Ljwgs_116217.1_s_at	Proprietary Lotus japonicus similar to At1g58440: unknown proteinmoderately similar to ( 258)AT1G58440| Symbols: XF1 | XF1; oxidoreductase | chr1:21717759-21720911 REVERSEmoderately similar to ( 254)ERG1_PANGISqualene monooxygenase - Panax ginseng (Korean ginseng)not assigned SE UbiH	-2.882	0.0062154
17-Hormone metabolism	hormone metabolism.brassinosteroid.synthesis-degradation.sterols.SMT	chr3.CM0261.32_s_at	Proprietary Lotus japonicus similar to At5g13710: 24-sterol C-methyltransferasevery weakly similar to (92.0)AT5G13710| Symbols: CPH, SMT1 | SMT1 (STEROL METHYLTRANSFERASE 1) | chr5:4424051-4426869 REVERSEvery weakly similar to (89.7)SMT1_ORYSAnot assigned	-2.029	0.00953002
17-Hormone metabolism	hormone metabolism.cytokinin.signal transduction	Ljwgs_073678.2_s_at	Proprietary Lotus japonicus similar to Q9FSU3: (Q9FSU3) HISTIDINE KINASE RECEPTOR (FRAGMENT)weakly similar to ( 196)AT1G27320| Symbols: AHK3 | AHK3 (ARABIDOPSIS HISTIDINE KINASE 3) | chr1:9487767-9492014 FORWARDvery weakly similar to (52.8)ETR1_MALDOEthylene receptor - Malus domestica (Apple) (Malus sylvestris)not assigned PRK11107 REC REC Response_reg CheY PRK11361 PRK11091 OmpR PRK10841 AtoC PR…	-1.508	0.00017096
17-Hormone metabolism	hormone metabolism.cytokinin.signal transduction	chr5.TM1493.19_at	Proprietary Lotus japonicus similar to At3g21510: two-component phosphorelay mediator, putativeweakly similar to ( 137)AT3G21510| Symbols: AHP1, ATHP3 | AHP1 (HISTIDINE-CONTAINING PHOSPHOTRANSMITTER 3); histidine phosphotransfer kinase | chr3:7578438-7579543 REVERSEweakly similar to ( 108)HP1_ORYSAnot assigned Hpt HPT	1.086	0.000927426
17-Hormone metabolism	hormone metabolism.cytokinin.signal transduction	Ljwgs_046658.1_at	Proprietary Lotus japonicus similar to At2g01830: cytokinin receptor CRE1b (CRE1)weakly similar to ( 199)AT2G01830| Symbols: CRE1, WOL1, WOL, AHK4 | WOL (CYTOKININ RESPONSE 1) | chr2:363331-367428 REVERSEnot assigned CheY REC Response_reg REC AtoC PRK11107 PRK10841 PRK10693 PRK11091 OmpR COG3437	-2.332	0.000935834
17-Hormone metabolism	hormone metabolism.cytokinin.signal transduction	Ljwgs_074145.1_s_at	Proprietary Lotus japonicus similar to At5g35750: histidine kinase (AHK2)weakly similar to ( 112)AT5G35750| Symbols: AHK2 | AHK2 (ARABIDOPSIS HISTIDINE KINASE 2) | chr5:13928973-13933567 REVERSEnot assigned PRK11107 REC REC	-1.197	0.00114704
17-Hormone metabolism	hormone metabolism.cytokinin.signal transduction	Ljwgs_098066.2_at	Proprietary Lotus japonicus similar to At5g35750: histidine kinase (AHK2)weakly similar to ( 173)AT5G35750| Symbols: AHK2 | AHK2 (ARABIDOPSIS HISTIDINE KINASE 2) | chr5:13928973-13933567 REVERSEnot assigned REC REC Response_reg PRK11091 PRK11107 CheY CitB OmpR	-1.636	0.00345711
17-Hormone metabolism	hormone metabolism.cytokinin.signal transduction	TM0906.8_s_at	Proprietary Lotus japonicus similar to At5g39340: His-Asp Phosphotransfer Signal Transducer AHP3very weakly similar to (71.2)AT5G39340| Symbols: ATHP2, AHP3 | AHP3 (HISTIDINE-CONTAINING PHOSPHOTRANSMITTER 3); histidine phosphotransfer kinase | chr5:15766169-15767476 FORWARDnot assigned	1.03	0.00351289
17-Hormone metabolism	hormone metabolism.cytokinin.signal transduction	Ljwgs_083776.1_at	Proprietary Lotus japonicus similar to At1g27320: histidine kinase (AHK3)moderately similar to ( 343)AT1G27320| Symbols: AHK3 | AHK3 (ARABIDOPSIS HISTIDINE KINASE 3) | chr1:9487767-9492014 FORWARDvery weakly similar to (67.4)ETR1_BRAOLEthylene receptor - Brassica oleracea (Wild cabbage)not assigned PRK11107 PRK11091 HATPase_c HATPase_c BaeS PRK10841 HATPase_c PRK11466 VicK KdpD PRK10604 PRK09303 …	-1.71	0.00398347
17-Hormone metabolism	hormone metabolism.cytokinin.signal transduction. RNA.regulation of transcription.ARR	CM0345.66.2_at	Proprietary Lotus japonicus similar to At2g25180: putative two-component response regulator proteinmoderately similar to ( 362)AT2G25180| Symbols: ARR12 | ARR12 (ARABIDOPSIS RESPONSE REGULATOR 12); transcription factor/ two-component response regulator | chr2:10731569-10734040 REVERSEvery weakly similar to (96.3)PRR73_ORYSAnot assigned not assigned REC Response_reg AtoC REC CheY OmpR COG4753 PleD…	2.844	6.53548e-05
17-Hormone metabolism	hormone metabolism.cytokinin.synthesis-degradation	Ljwgs_050695.1_at	Proprietary Lotus japonicus similar to At3g63110: cytokinin synthase (AtIPT3)moderately similar to ( 273)AT3G63110| Symbols: ATIPT3 | ATIPT3 (Arabidopsis thaliana isopentenyltransferase 3); transferase, transferring alkyl or aryl (other than methyl) groups | chr3:23329412-23330422 REVERSEnot assigned not assigned miaA MiaA IPPT	-2.069	0.00189747
17-Hormone metabolism	hormone metabolism.cytokinin.synthesis-degradation	Ljwgs_023564.1_at	Proprietary Lotus japonicus similar to At2g41510: putative cytokinin oxidasehighly similar to ( 560)AT3G63440| Symbols: ATCKX6, CKX6, ATCKX7 | ATCKX6/ATCKX7/CKX6 (CYTOKININ OXIDASE/DEHYDROGENASE 6); cytokinin dehydrogenase | chr3:23435266-23437240 FORWARDmoderately similar to ( 304)CKX1_MAIZECytokinin dehydrogenase 1 precursor - Zea mays (Maize)not assigned Cytokin-bind GlcD FAD_binding_4	2.727	0.00244833
17-Hormone metabolism	hormone metabolism.cytokinin.synthesis-degradation	chr6.CM0139.5_at	Proprietary Lotus japonicus similar to At5g19040: tRNA isopentenyltransferase -like proteinvery weakly similar to (50.8)AT5G19040| Symbols: ATIPT5 | ATIPT5 (Arabidopsis thaliana isopentenyltransferase 5); transferase, transferring alkyl or aryl (other than methyl) groups | chr5:6362391-6363383 REVERSE	-2.509	0.00527837
17-Hormone metabolism	hormone metabolism.ethylene.induced-regulated-responsive-activated	Ljwgs_147666.1_x_at	Proprietary Lotus japonicus similar to At3g24500: ethylene-responsive transcriptional coactivator, putativeweakly similar to ( 117)AT3G24500| Symbols: MBF1C, ATMBF1C | ATMBF1C/MBF1C (MULTIPROTEIN BRIDGING FACTOR 1C); DNA binding / transcription coactivator/ transcription factor | chr3:8918762-8919208 FORWARDnot assigned MBF1	1.951	0.00379159
17-Hormone metabolism	hormone metabolism.ethylene.induced-regulated-responsive-activated	Ljwgs_069048.1_s_at	Proprietary Lotus japonicus similar to At5g01410: pyridoxine biosynthesis protein - likemoderately similar to ( 219)AT5G01410| Symbols: ATPDX1.3, RSR4, PDX1 | PDX1 (PYRIDOXINE BIOSYNTHESIS 1.3); protein heterodimerization/ protein homodimerization | chr5:172575-173504 REVERSEmoderately similar to ( 217)PDX1_HEVBRProbable pyridoxal biosynthesis protein PDX1 - Hevea brasiliensis (Para rubber tree)n…	-2.344	0.00506358
17-Hormone metabolism	hormone metabolism.ethylene.induced-regulated-responsive-activated. Co-factor and vitamine metabolism	chr6.CM0118.72_at	Proprietary Lotus japonicus similar to At5g01410: pyridoxine biosynthesis protein - likehighly similar to ( 515)AT5G01410| Symbols: ATPDX1.3, RSR4, PDX1 | PDX1 (PYRIDOXINE BIOSYNTHESIS 1.3); protein heterodimerization/ protein homodimerization | chr5:172575-173504 REVERSEhighly similar to ( 514)PDX1_HEVBRProbable pyridoxal biosynthesis protein PDX1 - Hevea brasiliensis (Para rubber tree)not assig…	-1.721	0.000726288
17-Hormone metabolism	hormone metabolism.ethylene.signal transduction	Ljwgs_100509.2_at	Proprietary Lotus japonicus similar to At3g23240: ethylene response factor 1very weakly similar to (73.9)AT3G23240| Symbols: ATERF1, ERF1 | ATERF1/ERF1 (ETHYLENE RESPONSE FACTOR 1); DNA binding / transcription factor/ transcriptional activator | chr3:8295712-8296368 FORWARD	5.273	3.70075e-05
17-Hormone metabolism	hormone metabolism.ethylene.signal transduction	Ljwgs_147748.1_at	Proprietary Lotus japonicus similar to At5g25190: ethylene-responsive element - like proteinvery weakly similar to (60.1)AT5G25190| Symbols: | ethylene-responsive element-binding protein, putative | chr5:8707010-8707658 REVERSEAP2 AP2	4.478	0.000314672
17-Hormone metabolism	hormone metabolism.ethylene.synthesis-degradation	chr1.TM1635.18_at	Proprietary Lotus japonicus similar to At3g61510: 1-aminocyclopropane-1-carboxylate synthase-like proteinhighly similar to ( 655)AT3G61510| Symbols: AT-ACS1, ACS1 | ACS1 (ACC SYNTHASE 1); 1-aminocyclopropane-1-carboxylate synthase | chr3:22774470-22776705 REVERSEhighly similar to ( 696)1A1C_TOBAC1-aminocyclopropane-1-carboxylate synthase - Nicotiana tabacum (Common tobacco)not assigned not assign…	6.937	2.82066e-07
17-Hormone metabolism	hormone metabolism.ethylene.synthesis-degradation	chr1.BM1732.2_at	Proprietary Lotus japonicus similar to At5g05600: leucoanthocyanidin dioxygenase-like proteinmoderately similar to ( 482)AT5G05600| Symbols: | oxidoreductase, 2OG-Fe(II) oxygenase family protein | chr5:1672267-1674603 FORWARDmoderately similar to ( 248)LDOX_MALDOLeucoanthocyanidin dioxygenase - Malus domestica (Apple) (Malus sylvestris)not assigned PcbC 2OG-FeII_Oxy	6.276	1.0233e-05
17-Hormone metabolism	hormone metabolism.ethylene.synthesis-degradation	TM0933.2_at	Proprietary Lotus japonicus similar to At1g14130: dioxygenase-like proteinmoderately similar to ( 330)AT1G14130| Symbols: | 2-oxoglutarate-dependent dioxygenase, putative | chr1:4836038-4837037 REVERSEweakly similar to ( 109)FL3H_MALDONaringenin,2-oxoglutarate 3-dioxygenase - Malus domestica (Apple) (Malus sylvestris)not assigned PcbC 2OG-FeII_Oxy	3.962	3.18649e-05
17-Hormone metabolism	hormone metabolism.ethylene.synthesis-degradation	chr2.CM0124.28.1_x_at	Proprietary Lotus japonicus similar to At1g17020: SRG1-like proteinmoderately similar to ( 339)AT1G17020| Symbols: ATSRG1, SRG1 | SRG1 (SENESCENCE-RELATED GENE 1); oxidoreductase, acting on paired donors, with incorporation or reduction of molecular oxygen, 2-oxoglutarate as one donor, and incorporation of one atom each of oxygen into both donors | chr1:5820251-5821734 FORWARDweakly similar to ( …	5.24	6.30201e-05
17-Hormone metabolism	hormone metabolism.ethylene.synthesis-degradation	TM0906.1.1_at	Proprietary Lotus japonicus similar to At1g06620: oxidoreductase-like proteinmoderately similar to ( 211)AT1G06620| Symbols: | 2-oxoglutarate-dependent dioxygenase, putative | chr1:2025617-2027093 FORWARDmoderately similar to ( 213)DV4H_CATRODeacetoxyvindoline 4-hydroxylase - Catharanthus roseus (Rosy periwinkle) (Madagascar periwinkle)not assigned PcbC 2OG-FeII_Oxy	5.452	6.39467e-05
17-Hormone metabolism	hormone metabolism.ethylene.synthesis-degradation	Ljwgs_125699.1_at	Proprietary Lotus japonicus similar to Q9SWY6: (Q9SWY6) HYPOTHETICAL 15.0 KDA PROTEIN (FRAGMENT)weakly similar to ( 194)AT2G38240| Symbols: | oxidoreductase, 2OG-Fe(II) oxygenase family protein | chr2:16019801-16021744 REVERSEweakly similar to ( 110)ACCO4_PETHY1-aminocyclopropane-1-carboxylate oxidase 4 - Petunia hybrida (Petunia)not assigned 2OG-FeII_Oxy PcbC	6.853	7.37609e-05
17-Hormone metabolism	hormone metabolism.ethylene.synthesis-degradation	Ljwgs_030161.1_at	Proprietary Lotus japonicus similar to At4g25310: SRG1-like proteinweakly similar to ( 196)AT4G25310| Symbols: | oxidoreductase, 2OG-Fe(II) oxygenase family protein | chr4:12949763-12951148 FORWARDweakly similar to ( 126)FLS_PETHYFlavonol synthase/flavanone 3-hydroxylase - Petunia hybrida (Petunia)not assigned PcbC 2OG-FeII_Oxy	2.653	0.000115998
17-Hormone metabolism	hormone metabolism.ethylene.synthesis-degradation	chr2.CM0124.21_x_at	Proprietary Lotus japonicus similar to At1g17020: SRG1-like proteinmoderately similar to ( 391)AT1G17020| Symbols: ATSRG1, SRG1 | SRG1 (SENESCENCE-RELATED GENE 1); oxidoreductase, acting on paired donors, with incorporation or reduction of molecular oxygen, 2-oxoglutarate as one donor, and incorporation of one atom each of oxygen into both donors | chr1:5820251-5821734 FORWARDweakly similar to ( …	1.913	0.000158797
17-Hormone metabolism	hormone metabolism.ethylene.synthesis-degradation	chr1.TM1666.14_at	Proprietary Lotus japonicus similar to At1g06620: oxidoreductase-like proteinweakly similar to ( 132)AT1G06650| Symbols: | 2-oxoglutarate-dependent dioxygenase, putative | chr1:2035908-2037185 FORWARDweakly similar to ( 124)DV4H_CATRODeacetoxyvindoline 4-hydroxylase - Catharanthus roseus (Rosy periwinkle) (Madagascar periwinkle)not assigned PcbC 2OG-FeII_Oxy	4.932	0.000189037
17-Hormone metabolism	hormone metabolism.ethylene.synthesis-degradation	chr3.CM0574.19_at	Proprietary Lotus japonicus similar to Q9XH70: (Q9XH70) HYPOTHETICAL 41.8 KDA PROTEIN (FRAGMENT)moderately similar to ( 411)AT5G59540| Symbols: | oxidoreductase | chr5:24013841-24014802 REVERSEmoderately similar to ( 363)DV4H_CATRODeacetoxyvindoline 4-hydroxylase - Catharanthus roseus (Rosy periwinkle) (Madagascar periwinkle)not assigned PcbC 2OG-FeII_Oxy	-3.187	0.000201591
17-Hormone metabolism	hormone metabolism.ethylene.synthesis-degradation	chr6.TM0306.12_at	Proprietary Lotus japonicus similar to At2g22250: putative aspartate aminotransferasehighly similar to ( 534)AT2G22250| Symbols: ATAAT, AAT, MEE17 | AAT/ATAAT/MEE17 (maternal effect embryo arrest 17); aspartate transaminase | chr2:9465091-9467377 REVERSEvery weakly similar to (80.9)1A1C_SOYBN1-aminocyclopropane-1-carboxylate synthase - Glycine max (Soybean)not assigned not assigned not assigned n…	4.953	0.000226793
17-Hormone metabolism	hormone metabolism.ethylene.synthesis-degradation	Ljwgs_033819.1_at	Proprietary Lotus japonicus similar to Q43858: (Q43858) 1-AMINOCYCLOPROPANE 1-CARBOXYLATE SYNTHASEmoderately similar to ( 404)AT4G11280| Symbols: | ACS6 (1-AMINOCYCLOPROPANE-1-CARBOXYLIC ACID (ACC) SYNTHASE 6) | chr4:6864164-6865918 FORWARDmoderately similar to ( 484)1A1C_SOYBN1-aminocyclopropane-1-carboxylate synthase - Glycine max (Soybean)not assigned not assigned not assigned not assigned Ami…	3.306	0.000227519
17-Hormone metabolism	hormone metabolism.ethylene.synthesis-degradation	chr1.TM1666.4_at	Proprietary Lotus japonicus similar to At5g59530: 1-aminocyclopropane-1-carboxylate oxidase - like proteinvery weakly similar to (98.6)AT5G59530| Symbols: | 2-oxoglutarate-dependent dioxygenase, putative | chr5:24011660-24012941 REVERSEvery weakly similar to (94.4)DV4H_CATRODeacetoxyvindoline 4-hydroxylase - Catharanthus roseus (Rosy periwinkle) (Madagascar periwinkle)not assigned	4.963	0.000275108
17-Hormone metabolism	hormone metabolism.ethylene.synthesis-degradation	Ljwgs_094520.1_at	Proprietary Lotus japonicus similar to At1g77330: unknown proteinweakly similar to ( 157)AT1G77330| Symbols: | 1-aminocyclopropane-1-carboxylate oxidase, putative / ACC oxidase, putative | chr1:29068109-29069341 REVERSEweakly similar to ( 129)ACCO_ACTCH1-aminocyclopropane-1-carboxylate oxidase - Actinidia chinensis (Kiwi) (Yangtao)not assigned PcbC 2OG-FeII_Oxy	2.766	0.000331914
17-Hormone metabolism	hormone metabolism.ethylene.synthesis-degradation	chr4.CM0617.38_at	Proprietary Lotus japonicus similar to At1g35190: hyoscyamine 6-dioxygenase hydroxylase like proteinmoderately similar to ( 468)AT1G35190| Symbols: | oxidoreductase, 2OG-Fe(II) oxygenase family protein | chr1:12890522-12892610 FORWARDweakly similar to ( 108)FLS_PETHYFlavonol synthase/flavanone 3-hydroxylase - Petunia hybrida (Petunia)not assigned PcbC 2OG-FeII_Oxy	-1.64	0.000361547
17-Hormone metabolism	hormone metabolism.ethylene.synthesis-degradation	chr2.CM0124.18.1_at	Proprietary Lotus japonicus similar to At1g17020: SRG1-like proteinmoderately similar to ( 229)AT1G17020| Symbols: ATSRG1, SRG1 | SRG1 (SENESCENCE-RELATED GENE 1); oxidoreductase, acting on paired donors, with incorporation or reduction of molecular oxygen, 2-oxoglutarate as one donor, and incorporation of one atom each of oxygen into both donors | chr1:5820251-5821734 FORWARDweakly similar to ( …	1.808	0.000368303
17-Hormone metabolism	hormone metabolism.ethylene.synthesis-degradation	Ljwgs_029572.0.1_x_at	Proprietary Lotus japonicus similar to O04847: (O04847) DESACETOXYVINDOLINE-4-HYDROXYLASE (EC 1.14.very weakly similar to (62.8)AT1G06650| Symbols: | 2-oxoglutarate-dependent dioxygenase, putative | chr1:2035908-2037185 FORWARDvery weakly similar to (68.2)DV4H_CATRODeacetoxyvindoline 4-hydroxylase - Catharanthus roseus (Rosy periwinkle) (Madagascar periwinkle)	4.724	0.000368303
17-Hormone metabolism	hormone metabolism.ethylene.synthesis-degradation	chr3.CM0059.19_at	Proprietary Lotus japonicus similar to Q9SQ80: (Q9SQ80) GIBBERELLIN 2 BETA-HYDROXYLASEmoderately similar to ( 386)AT1G30040| Symbols: ATGA2OX2 | ATGA2OX2; gibberellin 2-beta-dioxygenase | chr1:10537753-10538765 FORWARDmoderately similar to ( 498)G2OX1_PEAGibberellin 2-beta-dioxygenase 1 - Pisum sativum (Garden pea)not assigned PcbC 2OG-FeII_Oxy	2.906	0.000376752
17-Hormone metabolism	hormone metabolism.ethylene.synthesis-degradation	Ljwgs_078569.1_at	Proprietary Lotus japonicus similar to At1g55290: leucoanthocyanidin dioxygenase 2, putativeweakly similar to ( 171)AT1G55290| Symbols: | oxidoreductase, 2OG-Fe(II) oxygenase family protein | chr1:20629875-20631064 REVERSEweakly similar to ( 112)FL3H_PETHYNaringenin,2-oxoglutarate 3-dioxygenase - Petunia hybrida (Petunia)not assigned PcbC 2OG-FeII_Oxy	2.607	0.000403368
17-Hormone metabolism	hormone metabolism.ethylene.synthesis-degradation	TM0536.34_at	Proprietary Lotus japonicus similar to At3g50210: flavonol synthase - like proteinmoderately similar to ( 419)AT3G50210| Symbols: | oxidoreductase | chr3:18625320-18627211 REVERSEweakly similar to ( 101)FLS_MALDOFlavonol synthase/flavanone 3-hydroxylase - Malus domestica (Apple) (Malus sylvestris)not assigned PcbC 2OG-FeII_Oxy	-1.529	0.000449119
17-Hormone metabolism	hormone metabolism.ethylene.synthesis-degradation	Ljwgs_030846.1_at	Proprietary Lotus japonicus similar to At2g30830: putative dioxygenasemoderately similar to ( 295)AT2G30830| Symbols: | 2-oxoglutarate-dependent dioxygenase, putative | chr2:13139784-13141361 REVERSEmoderately similar to ( 265)DV4H_CATRODeacetoxyvindoline 4-hydroxylase - Catharanthus roseus (Rosy periwinkle) (Madagascar periwinkle)not assigned PcbC 2OG-FeII_Oxy	4.422	0.000456284
17-Hormone metabolism	hormone metabolism.ethylene.synthesis-degradation	Ljwgs_026218.1_x_at	Proprietary Lotus japonicus similar to At5g59540: 1-aminocyclopropane-1-carboxylate oxidase - like proteinweakly similar to ( 103)AT5G59540| Symbols: | oxidoreductase | chr5:24013841-24014802 REVERSEweakly similar to ( 105)DV4H_CATRODeacetoxyvindoline 4-hydroxylase - Catharanthus roseus (Rosy periwinkle) (Madagascar periwinkle)not assigned	3.334	0.000478248
17-Hormone metabolism	hormone metabolism.ethylene.synthesis-degradation	Ljwgs_028869.1_at	Proprietary Lotus japonicus similar to FLAV_PETHY: (Q07512) FLAVONOL SYNTHASE (EC 1.3.-.-) (FLS)moderately similar to ( 211)AT5G08640| Symbols: FLS | FLS (FLAVONOL SYNTHASE) | chr5:2804010-2805176 FORWARDmoderately similar to ( 266)FLS_PETHYFlavonol synthase/flavanone 3-hydroxylase - Petunia hybrida (Petunia)not assigned PcbC 2OG-FeII_Oxy	-2.452	0.00048899
17-Hormone metabolism	hormone metabolism.ethylene.synthesis-degradation	chr1.TM1666.6_at	Proprietary Lotus japonicus similar to At1g06620: oxidoreductase-like proteinmoderately similar to ( 358)AT1G06620| Symbols: | 2-oxoglutarate-dependent dioxygenase, putative | chr1:2025617-2027093 FORWARDmoderately similar to ( 341)DV4H_CATRODeacetoxyvindoline 4-hydroxylase - Catharanthus roseus (Rosy periwinkle) (Madagascar periwinkle)not assigned PcbC 2OG-FeII_Oxy	2.098	0.000491755
17-Hormone metabolism	hormone metabolism.ethylene.synthesis-degradation	chr1.TM1666.15_at	Proprietary Lotus japonicus similar to At1g06640: putative Iron/Ascorbate oxidoreductase family proteinweakly similar to ( 175)AT1G06640| Symbols: | 2-oxoglutarate-dependent dioxygenase, putative | chr1:2032365-2033774 FORWARDweakly similar to ( 145)DV4H_CATRODeacetoxyvindoline 4-hydroxylase - Catharanthus roseus (Rosy periwinkle) (Madagascar periwinkle)not assigned PcbC	3.353	0.000557839
17-Hormone metabolism	hormone metabolism.ethylene.synthesis-degradation	TM1441.33_at	Proprietary Lotus japonicus similar to At5g59540: 1-aminocyclopropane-1-carboxylate oxidase - like proteinweakly similar to ( 162)AT5G59540| Symbols: | oxidoreductase | chr5:24013841-24014802 REVERSEweakly similar to ( 170)DV4H_CATRODeacetoxyvindoline 4-hydroxylase - Catharanthus roseus (Rosy periwinkle) (Madagascar periwinkle)not assigned 2OG-FeII_Oxy PcbC	-1.324	0.000569508
17-Hormone metabolism	hormone metabolism.ethylene.synthesis-degradation	chr1.CM0039.13_at	Proprietary Lotus japonicus similar to At2g44800: putative flavonol synthasemoderately similar to ( 221)AT2G44800| Symbols: | oxidoreductase, 2OG-Fe(II) oxygenase family protein | chr2:18474079-18475626 FORWARDweakly similar to ( 197)FLS_PETHYFlavonol synthase/flavanone 3-hydroxylase - Petunia hybrida (Petunia)not assigned PcbC 2OG-FeII_Oxy	-1.829	0.000746274
17-Hormone metabolism	hormone metabolism.ethylene.synthesis-degradation	Ljwgs_029572.2_s_at	Proprietary Lotus japonicus similar to At2g30840: putative dioxygenasevery weakly similar to (65.5)AT2G30840| Symbols: | 2-oxoglutarate-dependent dioxygenase, putative | chr2:13142658-13143910 REVERSE	3.553	0.000763383
17-Hormone metabolism	hormone metabolism.ethylene.synthesis-degradation	chr2.CM0338.15_at	Proprietary Lotus japonicus similar to Q43640: (Q43640) DIOXYGENASEmoderately similar to ( 216)AT5G24530| Symbols: | oxidoreductase, 2OG-Fe(II) oxygenase family protein | chr5:8378967-8383157 FORWARDweakly similar to ( 163)FL3H_PETHYNaringenin,2-oxoglutarate 3-dioxygenase - Petunia hybrida (Petunia)not assigned PcbC 2OG-FeII_Oxy	3.683	0.000928638
17-Hormone metabolism	hormone metabolism.ethylene.synthesis-degradation	Ljwgs_073152.1_s_at	Proprietary Lotus japonicus similar to At1g06620: oxidoreductase-like proteinmoderately similar to ( 240)AT1G06620| Symbols: | 2-oxoglutarate-dependent dioxygenase, putative | chr1:2025617-2027093 FORWARDmoderately similar to ( 219)DV4H_CATRODeacetoxyvindoline 4-hydroxylase - Catharanthus roseus (Rosy periwinkle) (Madagascar periwinkle)not assigned PcbC 2OG-FeII_Oxy	1.965	0.000943031
17-Hormone metabolism	hormone metabolism.ethylene.synthesis-degradation	Ljwgs_126357.1_s_at	Proprietary Lotus japonicus similar to At1g04380: putative 1-aminocyclopropane-1-carboxylate oxidasevery weakly similar to (80.1)AT1G04380| Symbols: | 2-oxoglutarate-dependent dioxygenase, putative | chr1:1177141-1178383 REVERSEvery weakly similar to (82.4)DV4H_CATRODeacetoxyvindoline 4-hydroxylase - Catharanthus roseus (Rosy periwinkle) (Madagascar periwinkle)not assigned	4.195	0.00103187
17-Hormone metabolism	hormone metabolism.ethylene.synthesis-degradation	Ljwgs_064158.1_at	Proprietary Lotus japonicus similar to At5g24530: flavanone 3-hydroxylase-like proteinweakly similar to ( 122)AT5G24530| Symbols: | oxidoreductase, 2OG-Fe(II) oxygenase family protein | chr5:8378967-8383157 FORWARDvery weakly similar to (85.1)GAOX2_ORYSAnot assigned 2OG-FeII_Oxy PcbC	-2.016	0.00125644
17-Hormone metabolism	hormone metabolism.ethylene.synthesis-degradation	Ljwgs_082279.1_at	Proprietary Lotus japonicus similar to At2g25450: putative dioxygenaseweakly similar to ( 144)AT2G25450| Symbols: | 2-oxoglutarate-dependent dioxygenase, putative | chr2:10837364-10838641 REVERSEweakly similar to ( 125)DV4H_CATRODeacetoxyvindoline 4-hydroxylase - Catharanthus roseus (Rosy periwinkle) (Madagascar periwinkle)not assigned PcbC	-1.472	0.00159507
17-Hormone metabolism	hormone metabolism.ethylene.synthesis-degradation	Ljwgs_067411.1_at	Proprietary Lotus japonicus similar to At3g19000: unknown proteinmoderately similar to ( 275)AT3G19000| Symbols: | oxidoreductase, 2OG-Fe(II) oxygenase family protein | chr3:6554010-6554993 REVERSEweakly similar to ( 125)FL3H_VITVINaringenin,2-oxoglutarate 3-dioxygenase - Vitis vinifera (Grape)not assigned PcbC 2OG-FeII_Oxy	-1.995	0.00176251
17-Hormone metabolism	hormone metabolism.ethylene.synthesis-degradation	Ljwgs_011581.2_at	Proprietary Lotus japonicus similar to At3g12900: hypothetical proteinmoderately similar to ( 244)AT3G12900| Symbols: | oxidoreductase, 2OG-Fe(II) oxygenase family protein | chr3:4104583-4106119 FORWARDweakly similar to ( 118)DV4H_CATRODeacetoxyvindoline 4-hydroxylase - Catharanthus roseus (Rosy periwinkle) (Madagascar periwinkle)not assigned PcbC 2OG-FeII_Oxy	1.93	0.00183257
17-Hormone metabolism	hormone metabolism.ethylene.synthesis-degradation	Ljwgs_036927.1_at	Proprietary Lotus japonicus similar to At1g06620: oxidoreductase-like proteinmoderately similar to ( 383)AT1G06620| Symbols: | 2-oxoglutarate-dependent dioxygenase, putative | chr1:2025617-2027093 FORWARDmoderately similar to ( 360)DV4H_CATRODeacetoxyvindoline 4-hydroxylase - Catharanthus roseus (Rosy periwinkle) (Madagascar periwinkle)not assigned PcbC 2OG-FeII_Oxy	-1.406	0.00191949
17-Hormone metabolism	hormone metabolism.ethylene.synthesis-degradation	chr3.CM0574.20_at	Proprietary Lotus japonicus similar to Q9XH70: (Q9XH70) HYPOTHETICAL 41.8 KDA PROTEIN (FRAGMENT)moderately similar to ( 453)AT5G59540| Symbols: | oxidoreductase | chr5:24013841-24014802 REVERSEmoderately similar to ( 392)DV4H_CATRODeacetoxyvindoline 4-hydroxylase - Catharanthus roseus (Rosy periwinkle) (Madagascar periwinkle)not assigned PcbC 2OG-FeII_Oxy	-1.095	0.00288029
17-Hormone metabolism	hormone metabolism.ethylene.synthesis-degradation	Ljwgs_022398.1_at	Proprietary Lotus japonicus similar to At1g06620: oxidoreductase-like proteinmoderately similar to ( 227)AT1G06620| Symbols: | 2-oxoglutarate-dependent dioxygenase, putative | chr1:2025617-2027093 FORWARDmoderately similar to ( 221)DV4H_CATRODeacetoxyvindoline 4-hydroxylase - Catharanthus roseus (Rosy periwinkle) (Madagascar periwinkle)not assigned 2OG-FeII_Oxy PcbC	-1.3	0.00451584
17-Hormone metabolism	hormone metabolism.ethylene.synthesis-degradation	Ljwgs_070148.1_at	Proprietary Lotus japonicus similar to Q9XHG2: (Q9XHG2) FLAVONOL SYNTHASEweakly similar to ( 136)AT5G08640| Symbols: FLS | FLS (FLAVONOL SYNTHASE) | chr5:2804010-2805176 FORWARDweakly similar to ( 181)FLS_MALDOFlavonol synthase/flavanone 3-hydroxylase - Malus domestica (Apple) (Malus sylvestris)not assigned PcbC 2OG-FeII_Oxy	-3.052	0.00494859
17-Hormone metabolism	hormone metabolism.ethylene.synthesis-degradation	TM1490.1_at	Proprietary Lotus japonicus similar to At1g06620: oxidoreductase-like proteinmoderately similar to ( 392)AT1G06620| Symbols: | 2-oxoglutarate-dependent dioxygenase, putative | chr1:2025617-2027093 FORWARDmoderately similar to ( 375)DV4H_CATRODeacetoxyvindoline 4-hydroxylase - Catharanthus roseus (Rosy periwinkle) (Madagascar periwinkle)not assigned PcbC 2OG-FeII_Oxy	-1.051	0.00562605
17-Hormone metabolism	hormone metabolism.ethylene.synthesis-degradation	Ljwgs_025931.2_s_at	Proprietary Lotus japonicus similar to At3g51240: flavanone 3-hydroxylase (FH3)moderately similar to ( 471)AT3G51240| Symbols: TT6, F3H, F3'H | F3H (TRANSPARENT TESTA 6); naringenin 3-dioxygenase | chr3:19036388-19037637 FORWARDmoderately similar to ( 466)FL3H_PETHYNaringenin,2-oxoglutarate 3-dioxygenase - Petunia hybrida (Petunia)not assigned PcbC 2OG-FeII_Oxy	-3.147	0.00703005
17-Hormone metabolism	hormone metabolism.ethylene.synthesis-degradation	Ljwgs_017713.2_at	Proprietary Lotus japonicus similar to At5g59540: 1-aminocyclopropane-1-carboxylate oxidase - like proteinmoderately similar to ( 205)AT5G59540| Symbols: | oxidoreductase | chr5:24013841-24014802 REVERSEweakly similar to ( 187)DV4H_CATRODeacetoxyvindoline 4-hydroxylase - Catharanthus roseus (Rosy periwinkle) (Madagascar periwinkle)not assigned PcbC 2OG-FeII_Oxy	-1.14	0.00803903
17-Hormone metabolism	hormone metabolism.ethylene.synthesis-degradation	chr4.CM0501.53_at	Proprietary Lotus japonicus similar to 1A1C_SOYBN: (P31531) 1-AMINOCYCLOPROPANE-1-CARBOXYLATE SYNTHmoderately similar to ( 401)AT4G11280| Symbols: | ACS6 (1-AMINOCYCLOPROPANE-1-CARBOXYLIC ACID (ACC) SYNTHASE 6) | chr4:6864164-6865918 FORWARDhighly similar to ( 535)1A1C_SOYBN1-aminocyclopropane-1-carboxylate synthase - Glycine max (Soybean)not assigned not assigned not assigned not assigned Aminot…	1.856	0.00837998
17-Hormone metabolism	hormone metabolism.ethylene.synthesis-degradation	chr3.CM0208.34_at	Proprietary Lotus japonicus similar to At4g10500: putative Fe(II)/ascorbate oxidasemoderately similar to ( 453)AT4G10500| Symbols: | oxidoreductase, 2OG-Fe(II) oxygenase family protein | chr4:6491085-6492338 FORWARDmoderately similar to ( 235)FL3H_DIACANaringenin,2-oxoglutarate 3-dioxygenase - Dianthus caryophyllus (Carnation) (Clove pink)not assigned PcbC 2OG-FeII_Oxy	4.221	0.00936238
17-Hormone metabolism	hormone metabolism.ethylene.synthesis-degradation	Ljwgs_045439.2_s_at	Proprietary Lotus japonicus similar to At5g05600: leucoanthocyanidin dioxygenase-like proteinweakly similar to ( 121)AT5G05600| Symbols: | oxidoreductase, 2OG-Fe(II) oxygenase family protein | chr5:1672267-1674603 FORWARDvery weakly similar to (59.7)ACCO1_ORYSAnot assigned	1.141	0.00981156
17-Hormone metabolism	hormone metabolism.ethylene.synthesis-degradation	Ljwgs_026241.3_at	Proprietary Lotus japonicus similar to At1g06620: oxidoreductase-like proteinvery weakly similar to (65.5)AT1G06620| Symbols: | 2-oxoglutarate-dependent dioxygenase, putative | chr1:2025617-2027093 FORWARDvery weakly similar to (52.0)DV4H_CATRODeacetoxyvindoline 4-hydroxylase - Catharanthus roseus (Rosy periwinkle) (Madagascar periwinkle)	-2.015	0.00996445
17-Hormone metabolism	hormone metabolism.ethylene.synthesis-degradation.1-aminocyclopropane-1-carboxylate synthase	chr2.CM0304.85_at	Proprietary Lotus japonicus similar to At1g62960: 1-aminocyclopropane-1-carboxylate synthase- like proteinhighly similar to ( 528)AT1G62960| Symbols: ACS10 | ACS10 (ACC SYNTHASE 10); 1-aminocyclopropane-1-carboxylate synthase | chr1:23321936-23323894 REVERSEmoderately similar to ( 352)1A1C_MALDO1-aminocyclopropane-1-carboxylate synthase - Malus domestica (Apple) (Malus sylvestris)not assigned not…	-2.46	0.00162167
17-Hormone metabolism	hormone metabolism.gibberelin.induced-regulated-responsive-activated	chr2.TM1766.13.2_at	Proprietary Lotus japonicus hypothetical proteinweakly similar to ( 112)AT5G14920| Symbols: | structural constituent of cell wall | chr5:4826601-4827520 FORWARDnot assigned not assigned not assigned not assigned not assigned not assigned not assigned not assigned not assigned not assigned not assigned not assigned not assigned not assigned not assigned not assigned not assigned not assigned not a…	3.193	0.00261769
17-Hormone metabolism	hormone metabolism.gibberelin.synthesis-degradation.GA2 oxidase	chr2.CM0002.36_at	Proprietary Lotus japonicus similar to At3g11150: unknown proteinmoderately similar to ( 256)AT3G11150| Symbols: | similar to Os01g0830500 [Oryza sativa (japonica cultivar-group)] (GB:NP_001044697.1); contains domain no description (G3D.3.50.60.10); contains domain Clavaminate synthase-like (SSF51197); contains domain FE(II)/ ASCORBATE OXIDASE SUPERFAMILY (PTHR10209) | chr3:3492992-3494605 REVERS…	4.945	7.15928e-06
17-Hormone metabolism	hormone metabolism.gibberelin.synthesis-degradation.GA2 oxidase	chr1.CM0113.49_at	Proprietary Lotus japonicus similar to Q9XG83: (Q9XG83) GA 2-OXIDASEweakly similar to ( 108)AT1G30040| Symbols: ATGA2OX2 | ATGA2OX2; gibberellin 2-beta-dioxygenase | chr1:10537753-10538765 FORWARDweakly similar to ( 101)G2OX1_PEAGibberellin 2-beta-dioxygenase 1 - Pisum sativum (Garden pea)not assigned	4.623	8.34719e-05
17-Hormone metabolism	hormone metabolism.gibberelin.synthesis-degradation.GA2 oxidase	Ljwgs_023662.1_s_at	Proprietary Lotus japonicus similar to At1g47990: dioxygenase, putativevery weakly similar to (86.3)AT1G47990| Symbols: ATGA2OX4 | ATGA2OX4 (GIBBERELLIN 2-OXIDASE 4); gibberellin 2-beta-dioxygenase | chr1:17702324-17704503 FORWARDvery weakly similar to (85.9)G2OX2_PEAGibberellin 2-beta-dioxygenase 2 - Pisum sativum (Garden pea)not assigned 2OG-FeII_Oxy PcbC	-1.057	0.00168976
17-Hormone metabolism	hormone metabolism.gibberelin.synthesis-degradation.GA20 oxidase	Ljwgs_119003.1_at	Proprietary Lotus japonicus similar to At5g07200: gibberellin 20-oxidaseweakly similar to ( 119)AT5G07200| Symbols: GA20OX3, ATGA20OX3 | YAP169 (Gibberellin 20 oxidase 3); gibberellin 20-oxidase | chr5:2243836-2245158 REVERSEweakly similar to ( 111)GAOX2_ORYSAnot assigned	-2.717	0.000518534
17-Hormone metabolism	hormone metabolism.jasmonate.synthesis-degradation.12-Oxo-PDA-reductase	TM0763.11_at	Proprietary Lotus japonicus similar to At2g06050: 12-oxophytodienoate-10,11-reductasehighly similar to ( 555)AT2G06050| Symbols: OPR3 | OPR3 (OPDA-REDUCTASE 3) | chr2:2359237-2361968 REVERSEnot assigned OYE_like_FMN PRK10605 NemA Oxidored_FMN OYE_like_FMN_family OYE_like_5_FMN OYE_YqiM_FMN OYE_like_4_FMN OYE_like_3_FMN OYE_like_2_FMN PRK08255 DCR_FMN ER_like_FMN TMADH_HD_FMN	6.665	1.03715e-05
17-Hormone metabolism	hormone metabolism.jasmonate.synthesis-degradation.12-Oxo-PDA-reductase	chr1.CM0591.12_at	Proprietary Lotus japonicus similar to Q9AVK9: (Q9AVK9) 12-OXOPHYTODIENOIC ACID 10, 11-REDUCTASEhighly similar to ( 553)AT1G76680| Symbols: OPR1 | OPR1 (12-oxophytodienoate reductase 1); 12-oxophytodienoate reductase | chr1:28781876-28783165 FORWARDnot assigned OYE_like_FMN PRK10605 NemA Oxidored_FMN OYE_like_FMN_family OYE_YqiM_FMN OYE_like_4_FMN OYE_like_5_FMN OYE_like_3_FMN PRK08255 OYE_like_2…	4.981	3.16998e-05
17-Hormone metabolism	hormone metabolism.jasmonate.synthesis-degradation.12-Oxo-PDA-reductase	chr1.CM0591.20_at	Proprietary Lotus japonicus similar to Q9AVK9: (Q9AVK9) 12-OXOPHYTODIENOIC ACID 10, 11-REDUCTASEhighly similar to ( 602)AT1G76690| Symbols: OPR2 | OPR2 (12-oxophytodienoate reductase 2); 12-oxophytodienoate reductase | chr1:28783870-28785249 FORWARDnot assigned OYE_like_FMN PRK10605 NemA Oxidored_FMN OYE_like_FMN_family OYE_YqiM_FMN OYE_like_4_FMN OYE_like_5_FMN OYE_like_3_FMN OYE_like_2_FMN PRK0…	-1.224	0.00554496
17-Hormone metabolism	hormone metabolism.jasmonate.synthesis-degradation.allene oxidase cyclase	Ljwgs_019853.2_at	Proprietary Lotus japonicus similar to At1g13280: unknown proteinmoderately similar to ( 251)AT1G13280| Symbols: AOC4 | AOC4 (ALLENE OXIDE CYCLASE 4) | chr1:4547621-4548549 FORWARDAllene_ox_cyc	3.602	0.00023559
17-Hormone metabolism	hormone metabolism.jasmonate.synthesis-degradation.allene oxidase synthase	chr3.CM0196.45_at	Proprietary Lotus japonicus similar to Q9STA2: (Q9STA2) HYDROPEROXIDE LYASEmoderately similar to ( 487)AT4G15440| Symbols: CYP74B2, HPL1 | HPL1 (HYDROPEROXIDE LYASE 1); heme binding / iron ion binding / monooxygenase | chr4:8835868-8838461 FORWARDmoderately similar to ( 342)C74A2_ORYSAnot assigned not assigned not assigned not assigned not assigned p450 CypX	-2.084	0.000273709
17-Hormone metabolism	hormone metabolism.jasmonate.synthesis-degradation.allene oxidase synthase	chr6.CM0314.12_s_at	Proprietary Lotus japonicus similar to Q9M464: (Q9M464) ALLENE OXIDE SYNTHASEmoderately similar to ( 386)AT5G42650| Symbols: CYP74A, AOS | AOS (ALLENE OXIDE SYNTHASE); hydro-lyase/ oxygen binding | chr5:17115031-17116587 REVERSEmoderately similar to ( 375)C74A1_ORYSAnot assigned not assigned not assigned not assigned p450 CypX	5.127	0.000277698
17-Hormone metabolism	hormone metabolism.jasmonate.synthesis-degradation.allene oxidase synthase	Ljwgs_138232.1_s_at	Proprietary Lotus japonicus similar to Q9STA2: (Q9STA2) HYDROPEROXIDE LYASEweakly similar to ( 194)AT4G15440| Symbols: CYP74B2, HPL1 | HPL1 (HYDROPEROXIDE LYASE 1); heme binding / iron ion binding / monooxygenase | chr4:8835868-8838461 FORWARDvery weakly similar to (88.6)C74A2_ORYSA	-2.936	0.000350057
17-Hormone metabolism	hormone metabolism.jasmonate.synthesis-degradation.allene oxidase synthase	chr5.CM0089.88_at	Proprietary Lotus japonicus similar to Q9M464: (Q9M464) ALLENE OXIDE SYNTHASEhighly similar to ( 578)AT5G42650| Symbols: CYP74A, AOS | AOS (ALLENE OXIDE SYNTHASE); hydro-lyase/ oxygen binding | chr5:17115031-17116587 REVERSEhighly similar to ( 556)C74A1_ORYSAnot assigned not assigned not assigned not assigned not assigned not assigned not assigned not assigned not assigned not assigned not assign…	2.178	0.00285024
17-Hormone metabolism	hormone metabolism.jasmonate.synthesis-degradation.allene oxidase synthase	Ljwgs_132514.1_s_at	Proprietary Lotus japonicus similar to Q9M464: (Q9M464) ALLENE OXIDE SYNTHASEmoderately similar to ( 368)AT5G42650| Symbols: CYP74A, AOS | AOS (ALLENE OXIDE SYNTHASE); hydro-lyase/ oxygen binding | chr5:17115031-17116587 REVERSEmoderately similar to ( 364)C74A1_ORYSAnot assigned not assigned not assigned p450 CypX	2.01	0.00287859
17-Hormone metabolism	hormone metabolism.jasmonate.synthesis-degradation.lipoxygenase	Ljwgs_096797.1_s_at	Proprietary Lotus japonicus similar to O24470: (O24470) LIPOXYGENASE (EC 1.13.11.12)moderately similar to ( 428)AT1G55020| Symbols: LOX1 | LOX1 (Lipoxygenase 1); lipoxygenase | chr1:20529465-20533810 FORWARDhighly similar to ( 541)LOXX_SOYBNSeed lipoxygenase - Glycine max (Soybean)Lipoxygenase	5.91	0.000884492
17-Hormone metabolism	hormone metabolism.jasmonate.synthesis-degradation.lipoxygenase	Ljwgs_078570.2_at	Proprietary Lotus japonicus similar to LOXA_PHAVU: (P27480) LIPOXYGENASE 1 (EC 1.13.11.12)very weakly similar to (95.5)LOXA_PHAVULipoxygenase 1 - Phaseolus vulgaris (Kidney bean) (French bean)	1.287	0.00200419
17-Hormone metabolism	hormone metabolism.jasmonate.synthesis-degradation.lipoxygenase	Ljwgs_038042.1_s_at	Proprietary Lotus japonicus similar to Q43440: (Q43440) LIPOXYGENASEweakly similar to ( 187)AT1G55020| Symbols: LOX1 | LOX1 (Lipoxygenase 1); lipoxygenase | chr1:20529465-20533810 FORWARDmoderately similar to ( 255)LOXA_PHAVULipoxygenase 1 - Phaseolus vulgaris (Kidney bean) (French bean)Lipoxygenase PLAT_LH2 LH2 PLAT	2.779	0.00246303
17-Hormone metabolism	hormone metabolism.jasmonate.synthesis-degradation.lipoxygenase	chr5.CM0096.7_s_at	Proprietary Lotus japonicus similar to Q9LEA9: (Q9LEA9) LIPOXYGENASE (EC 1.13.11.12)weakly similar to ( 103)AT1G55020| Symbols: LOX1 | LOX1 (Lipoxygenase 1); lipoxygenase | chr1:20529465-20533810 FORWARDweakly similar to ( 103)LOX1_SOLTULipoxygenase 1 - Solanum tuberosum (Potato)Lipoxygenase	-1.198	0.00519438
17-Hormone metabolism	hormone metabolism.jasmonate.synthesis-degradation.lipoxygenase	Ljwgs_027386.1_at	Proprietary Lotus japonicus similar to At1g72520: putative lipoxygenasehighly similar to ( 563)AT1G72520| Symbols: | lipoxygenase, putative | chr1:27312273-27316251 FORWARDhighly similar to ( 529)LOX6_ORYSALipoxygenase	1.832	0.00581536
17-Hormone metabolism	hormone metabolism.salicylic acid.synthesis-degradation	chr1.CM0113.33_at	Proprietary Lotus japonicus similar to Q9AVG9: (Q9AVG9) S-ADENOSYL-L-METHIONINE:SALICYLIC ACID CARBmoderately similar to ( 255)AT1G19640| Symbols: JMT | JMT (JASMONIC ACID CARBOXYL METHYLTRANSFERASE); jasmonate O-methyltransferase | chr1:6789157-6791699 REVERSEmoderately similar to ( 233)BAMT_ANTMABenzoate carboxyl methyltransferase - Antirrhinum majus (Garden snapdragon)Methyltransf_7	5.04	3.24547e-06
17-Hormone metabolism	hormone metabolism.salicylic acid.synthesis-degradation	Ljwgs_099352.1_s_at	Proprietary Lotus japonicus similar to Q9AVG9: (Q9AVG9) S-ADENOSYL-L-METHIONINE:SALICYLIC ACID CARBvery weakly similar to (77.0)AT3G11480| Symbols: | S-adenosyl-L-methionine:carboxyl methyltransferase family protein | chr3:3614550-3617143 FORWARDvery weakly similar to (75.1)BAMT_ANTMABenzoate carboxyl methyltransferase - Antirrhinum majus (Garden snapdragon)Methyltransf_7	5.831	5.14038e-05
17-Hormone metabolism	hormone metabolism.salicylic acid.synthesis-degradation	chr2.CM0249.71.2_at	Proprietary Lotus japonicus similar to Q9AVG9: (Q9AVG9) S-ADENOSYL-L-METHIONINE:SALICYLIC ACID CARBweakly similar to ( 165)AT1G19640| Symbols: JMT | JMT (JASMONIC ACID CARBOXYL METHYLTRANSFERASE); jasmonate O-methyltransferase | chr1:6789157-6791699 REVERSEweakly similar to ( 141)BAMT_ANTMABenzoate carboxyl methyltransferase - Antirrhinum majus (Garden snapdragon)Methyltransf_7	1.418	0.000129375
17-Hormone metabolism	hormone metabolism.salicylic acid.synthesis-degradation	chr1.TM0952.3_at	Proprietary Lotus japonicus similar to At1g19640: S-adenosyl-L-methionine:jasmonic acid carboxyl methyltransferase (JMT)moderately similar to ( 316)AT1G19640| Symbols: JMT | JMT (JASMONIC ACID CARBOXYL METHYLTRANSFERASE); jasmonate O-methyltransferase | chr1:6789157-6791699 REVERSEmoderately similar to ( 315)BAMT_ANTMABenzoate carboxyl methyltransferase - Antirrhinum majus (Garden snapdragon)Meth…	5.001	0.000323127
17-Hormone metabolism	hormone metabolism.salicylic acid.synthesis-degradation	Ljwgs_020217.1_at	Proprietary Lotus japonicus similar to Q9AVG9: (Q9AVG9) S-ADENOSYL-L-METHIONINE:SALICYLIC ACID CARBmoderately similar to ( 297)AT3G11480| Symbols: | S-adenosyl-L-methionine:carboxyl methyltransferase family protein | chr3:3614550-3617143 FORWARDmoderately similar to ( 298)BAMT_ANTMABenzoate carboxyl methyltransferase - Antirrhinum majus (Garden snapdragon)Methyltransf_7	6.896	0.000642089
17-Hormone metabolism	hormone metabolism.salicylic acid.synthesis-degradation	Ljwgs_050995.1_s_at	Proprietary Lotus japonicus similar to Q9AVR1: (Q9AVR1) S-ADENOSYL-L-METHIONINE:SALICYLIC ACID CARBweakly similar to ( 141)AT1G19640| Symbols: JMT | JMT (JASMONIC ACID CARBOXYL METHYLTRANSFERASE); jasmonate O-methyltransferase | chr1:6789157-6791699 REVERSEweakly similar to ( 125)BAMT_ANTMABenzoate carboxyl methyltransferase - Antirrhinum majus (Garden snapdragon)Methyltransf_7	6.227	0.00195499
17-Hormone metabolism	hormone metabolism.salicylic acid.synthesis-degradation	Ljwgs_017855.1_x_at	Proprietary Lotus japonicus similar to Q9AVG9: (Q9AVG9) S-ADENOSYL-L-METHIONINE:SALICYLIC ACID CARBmoderately similar to ( 239)AT5G04370| Symbols: | S-adenosyl-L-methionine:carboxyl methyltransferase family protein | chr5:1231857-1233889 FORWARDmoderately similar to ( 224)BAMT_ANTMABenzoate carboxyl methyltransferase - Antirrhinum majus (Garden snapdragon)Methyltransf_7	4.13	0.00434387
18-Cofactor and vitamin metabolism	Co-factor and vitamine metabolism	Ljwgs_033086.1_at	Proprietary Lotus japonicus similar to At5g04490: unknown proteinmoderately similar to ( 245)AT5G04490| Symbols: VTE5 | VTE5 (VITAMIN E PATHWAY GENE5); phosphatidate cytidylyltransferase/ phytol kinase | chr5:1279868-1281588 FORWARDmoderately similar to ( 308)PHYK1_SOYBNProbable phytol kinase 1, chloroplast precursor - Glycine max (Soybean)not assigned SEC59 CTP_transf_1	-1.853	0.000294503
18-Cofactor and vitamin metabolism	Co-factor and vitamine metabolism	Ljwgs_045481.1_at	Proprietary Lotus japonicus similar to At2g43760: putative molybdopterin synthase large subunitmoderately similar to ( 265)AT2G43760| Symbols: | molybdopterin biosynthesis MoaE family protein | chr2:18140353-18140949 FORWARDnot assigned MoaE MoaE MoaE PRK10678	-1.191	0.00283803
18-Cofactor and vitamin metabolism	Co-factor and vitamine metabolism.folate & vitamine K.vitamine K.isochorismate synthase	Ljwgs_018584.1_at	Proprietary Lotus japonicus similar to Q9ZPC0: (Q9ZPC0) ISOCHORISMATE SYNTHASE (EC 5.4.99.6)weakly similar to ( 197)AT1G18870| Symbols: ICS2 | ICS2; isochorismate synthase | chr1:6515737-6519167 FORWARDweakly similar to ( 187)ICS_CATROIsochorismate synthase, chloroplast precursor - Catharanthus roseus (Rosy periwinkle) (Madagascar periwinkle)not assigned MenF Chorismate_bind PRK07054 TrpE PRK0692…	-2.259	0.000486714
18-Cofactor and vitamin metabolism	Co-factor and vitamine metabolism.isochorismatase	chr5.CM0158.60_s_at	Proprietary Lotus japonicus similar to At3g16190: hydrolase like proteinmoderately similar to ( 256)AT3G16190| Symbols: | isochorismatase hydrolase family protein | chr3:5489889-5491201 REVERSEnot assigned cysteine_hydrolases PncA CSHase Isochorismatase nicotinamidase_related nicotinamidase isochorismatase EntB PRK11609 YcaC_related	-1.754	0.00104974
18-Cofactor and vitamin metabolism	Co-factor and vitamine metabolism.pantothenate.pantothenate kinase	TM1036.14_s_at	Proprietary Lotus japonicus similar to At4g35360: unknown proteinweakly similar to ( 127)AT4G35360| Symbols: | pantothenate kinase family protein | chr4:16812308-16814661 REVERSEnot assigned	-1.73	0.00078549
18-Cofactor and vitamin metabolism	Co-factor and vitamine metabolism.pantothenate.pantothenate kinase	TM0638.23_at	Proprietary Lotus japonicus similar to At4g32180: unknown proteinmoderately similar to ( 426)AT4G32180| Symbols: ATPANK2 | ATPANK2 (PANTOTHENATE KINASE 2); pantothenate kinase | chr4:15538346-15543721 REVERSEnot assigned COG1578 DUF89	-1.369	0.00277997
18-Cofactor and vitamin metabolism	Co-factor and vitamine metabolism.pantothenate.pantothenate kinase	Ljwgs_054462.1_at	Proprietary Lotus japonicus similar to At2g17340: unknown proteinvery weakly similar to (65.9)AT2G17340| Symbols: | pantothenate kinase-related | chr2:7548697-7551171 REVERSEnot assigned	-2.1	0.00360577
18-Cofactor and vitamin metabolism	Co-factor and vitamine metabolism.riboflavin	Ljwgs_014726.1_at	Proprietary Lotus japonicus hypothetical proteinvery weakly similar to (92.8)AT4G21470| Symbols: ATFMN/FHY | ATFMN/FHY (RIBOFLAVIN KINASE/FMN HYDROLASE); FMN adenylyltransferase/ riboflavin kinase | chr4:11431295-11433208 FORWARDnot assigned COG0637	-2.042	0.00125927
18-Cofactor and vitamin metabolism	Co-factor and vitamine metabolism.riboflavin	chr1.TM0811.18_at	Proprietary Lotus japonicus similar to At4g21470: unknown proteinhighly similar to ( 560)AT4G21470| Symbols: ATFMN/FHY | ATFMN/FHY (RIBOFLAVIN KINASE/FMN HYDROLASE); FMN adenylyltransferase/ riboflavin kinase | chr4:11431295-11433208 FORWARDnot assigned not assigned not assigned COG0637 Flavokinase Hydrolase Gph PRK10725 RibF PRK10826 PRK05627 COG1011 PRK10563 PRK11587	-1.037	0.00206537
18-Cofactor and vitamin metabolism	Co-factor and vitamine metabolism.riboflavin.GTP cyclohydrolase II	Ljwgs_112980.1_at	Proprietary Lotus japonicus similar to At5g59750: GTP cyclohydrolase II / 3,4-dihydroxy-2-butanone-4-phoshate synthase - like proteinweakly similar to ( 113)AT5G59750| Symbols: | riboflavin biosynthesis protein, putative | chr5:24090623-24092637 FORWARDPRK09311 GTP_cyclohydro2 PRK09319 RibA ribA GTP_cyclohydro2 PRK09318 PRK08815	-1.806	0.000330338
[truncated: 4,310 more rows]

## Sheet: GifuPto-GifuMock
Supplemental Table 1 - Genes differentially regulated in Lotus japonicus Gifu B-129 following inoculation with Pto relative to mock-inoculated samples.
Mapman BIN name	Mapman subBIN name	Probeset ID	Gene description	Log2 Fold-Change	p value
[truncated: 458 more rows]

## Sheet: GifuMock-MG20Mock
Supplemental Table 1 - Genes differentially expressed in mock-inoculated Lotus japonicus Gifu B-129 relative to mock-inoculated Lotus japonicus MG-20 .
[truncated: 881 more rows]
